# Supplementary material for: Phenotypic and genomic characterization of linezolid non-susceptibility in poultry-derived multidrug-resistant Enterococcus spp. from Hungary
Source: Front Vet Sci. 2026 May 19;13:1781468. doi: 10.3389/fvets.2026.1781468 (PMC13226017; doi:10.3389/fvets.2026.1781468)
Supplement: Supplementary file 2 [file Table_1.xlsx]

## Sheet: Supplementary Table S1
Drug	Antimicrobial class	Tested dilution range (µg/mL)	CLSI breakpoints applied (Y/N)	CLSI S/I/R (if available)	ECOFF cutoff (µg/mL, if used)	ECOFF definition (from table, if available)	Included in MDR evaluation	Notes
Amoxicillin	β-lactam (aminopenicillin)	0.015–512	Yes	S ≤8 / I - / R ≥16	4	≥4	Yes
Amoxicillin-clavulanic acid	β-lactam/β-lactamase inhibitor	0.015–512	Yes	S ≤8/4 / I 16/8 / R ≥32/16			Yes
Azithromycin	Macrolide	0.015–512	Yes	S ≤2 / I 4 / R ≥8			Yes
Ceftriaxone	Cephalosporin	0.015–512	No				No	Measured descriptively; excluded from MDR classification (limited relevance/interpretive criteria)
Doxycycline	Tetracycline	0.015–512	Yes	S ≤4 / I 8 / R ≥16	0.5	≥0.5-1	Yes
Enrofloxacin	Fluoroquinolone	0.015–512	Yes	S ≤1 / I ≤2 / R 4			Yes
Florfenicol	Phenicol	0.015–512	Yes	S ≤2 / I 4 / R ≥8	8	≥8	Yes
Imipenem	Carbapenem	0.015–512	Yes	S ≤4 / I - / R ≥8	4	≥4	Yes
Colistin	Polymyxin	0.015–512	No				No	Measured descriptively; excluded from MDR classification (limited relevance/interpretive criteria)
Linezolid	Oxazolidinone	0.015–1024	Yes	S ≤2 / I 4 / R ≥8	4	≥4	Yes	EUCAST WT/NWT: WT ≤ 4; NWT > 4 (applied only for E. faecalis/faecium in analysis)
Lincomycin	Lincosamide	0.015–512	Yes	S ≤2 / I 4 / R ≥8			Yes
Neomycin	Aminoglycoside	0.015–512	No		64	≥64-256	No	Measured descriptively; excluded from MDR classification (limited relevance/interpretive criteria)
Oxytetracycline	Tetracycline	0.015–512	Yes	S ≤4 / I 8 / R ≥16	8	≥8	Yes
Potentiated sulfonamide	Folate pathway inhibitor	0.015–512	Yes				Yes
Spectinomycin	Aminocyclitol	0.015–512	No				Yes
Tiamulin	Pleuromutilin	0.015–512	No				Yes
Tilmicosin	Macrolide	0.015–512	No				Yes
Tylosin	Macrolide	0.015–512	Yes	S ≤8 / I 16 / R ≥32			Yes
Vancomycin	Glycopeptide	0.015–512	Yes	S ≤4 / I 8-16 / R ≥32	4	≥4	Yes
