# Supplementary material for: Phenotypic and genomic characterization of linezolid non-susceptibility in poultry-derived multidrug-resistant Enterococcus spp. from Hungary
Source: Front Vet Sci. 2026 May 19;13:1781468. doi: 10.3389/fvets.2026.1781468 (PMC13226017; doi:10.3389/fvets.2026.1781468)
Supplement: Supplementary file 3 [file Table_2.xlsx]

## Sheet: Supplementary Table S2
Isolate ID	Species	Animal	Region	Linezolid MIC (µg/mL)	CLSI category (S/I/R)	EUCAST WT/NWT	23S rRNA G2576T	optrA — CARD/RGI	optrA — ResFinder (ABRicate)	optrA — AMRFinderPlus	poxtA — CARD/RGI	poxtA — ResFinder (ABRicate)	poxtA — AMRFinderPlus	cfr — CARD/RGI	cfr — ResFinder (ABRicate)	cfr — AMRFinderPlus	cfr(B) — CARD/RGI	cfr(B) — ResFinder (ABRicate)	cfr(B) — AMRFinderPlus	Screening criteria
18	Enterococcus faecalis	turkey	Észak-Alföld	32	R	NWT	no	Not detected	Not detected	Not detected	Not detected	Not detected	Not detected	Not detected	Not detected	Not detected	Not detected	Not detected	Not detected	High-confidence match required (identity ≥95% and coverage ≥95%); see Notes sheet.
22	Enterococcus faecium	turkey	Észak-Alföld	2	S	WT	no	Not detected	Not detected	Not detected	Not detected	Not detected	Not detected	Not detected	Not detected	Not detected	Not detected	Not detected	Not detected	High-confidence match required (identity ≥95% and coverage ≥95%); see Notes sheet.
142	Enterococcus faecalis	chicken	Dél-Alföld	128	R	NWT	no	Not detected	Not detected	Not detected	Not detected	Not detected	Not detected	Not detected	Not detected	Not detected	Not detected	Not detected	Not detected	High-confidence match required (identity ≥95% and coverage ≥95%); see Notes sheet.
153	Enterococcus faecalis	turkey	Észak-Alföld	128	R	NWT	no	Not detected	Not detected	Not detected	Not detected	Not detected	Not detected	Not detected	Not detected	Not detected	Not detected	Not detected	Not detected	High-confidence match required (identity ≥95% and coverage ≥95%); see Notes sheet.
170	Enterococcus faecium	turkey	Észak-Alföld	2	S	WT	no	Not detected	Not detected	Not detected	Not detected	Not detected	Not detected	Not detected	Not detected	Not detected	Not detected	Not detected	Not detected	High-confidence match required (identity ≥95% and coverage ≥95%); see Notes sheet.
179	Enterococcus faecalis	turkey	Észak-Alföld	256	R	NWT	yes	Not detected	Not detected	Not detected	Not detected	Not detected	Not detected	Not detected	Not detected	Not detected	Not detected	Not detected	Not detected	High-confidence match required (identity ≥95% and coverage ≥95%); see Notes sheet.
189	Enterococcus faecalis	chicken	Dél-Dunántúl	2	S	WT	no	Not detected	Not detected	Not detected	Not detected	Not detected	Not detected	Not detected	Not detected	Not detected	Not detected	Not detected	Not detected	High-confidence match required (identity ≥95% and coverage ≥95%); see Notes sheet.
198	Enterococcus faecalis	chicken	Dél-Dunántúl	32	R	NWT	no	Not detected	Not detected	Not detected	Not detected	Not detected	Not detected	Not detected	Not detected	Not detected	Not detected	Not detected	Not detected	High-confidence match required (identity ≥95% and coverage ≥95%); see Notes sheet.
238	Enterococcus faecalis	chicken	Közép-Dunántúl	1	S	WT	no	Not detected	Not detected	Not detected	Not detected	Not detected	Not detected	Not detected	Not detected	Not detected	Not detected	Not detected	Not detected	High-confidence match required (identity ≥95% and coverage ≥95%); see Notes sheet.
243	Enterococcus faecalis	turkey	Dél-Alföld	512	R	NWT	yes	Not detected	Not detected	Not detected	Not detected	Not detected	Not detected	Not detected	Not detected	Not detected	Not detected	Not detected	Not detected	High-confidence match required (identity ≥95% and coverage ≥95%); see Notes sheet.
245	Enterococcus faecalis	turkey	Dél-Alföld	512	R	NWT	yes	Not detected	Not detected	Not detected	Not detected	Not detected	Not detected	Not detected	Not detected	Not detected	Not detected	Not detected	Not detected	High-confidence match required (identity ≥95% and coverage ≥95%); see Notes sheet.
253	Enterococcus faecalis	turkey	Dél-Alföld	2	S	WT	no	Not detected	Not detected	Not detected	Not detected	Not detected	Not detected	Not detected	Not detected	Not detected	Not detected	Not detected	Not detected	High-confidence match required (identity ≥95% and coverage ≥95%); see Notes sheet.
254	Enterococcus faecalis	turkey	Dél-Alföld	512	R	NWT	yes	Not detected	Not detected	Not detected	Not detected	Not detected	Not detected	Not detected	Not detected	Not detected	Not detected	Not detected	Not detected	High-confidence match required (identity ≥95% and coverage ≥95%); see Notes sheet.
260	Enterococcus faecalis	turkey	Dél-Alföld	2	S	WT	no	Not detected	Not detected	Not detected	Not detected	Not detected	Not detected	Not detected	Not detected	Not detected	Not detected	Not detected	Not detected	High-confidence match required (identity ≥95% and coverage ≥95%); see Notes sheet.
274	Enterococcus faecium	chicken	Közép-Dunántúl	2	S	WT	no	Not detected	Not detected	Not detected	Not detected	Not detected	Not detected	Not detected	Not detected	Not detected	Not detected	Not detected	Not detected	High-confidence match required (identity ≥95% and coverage ≥95%); see Notes sheet.
290	Enterococcus faecalis	chicken	Közép-Dunántúl	2	S	WT	no	Not detected	Not detected	Not detected	Not detected	Not detected	Not detected	Not detected	Not detected	Not detected	Not detected	Not detected	Not detected	High-confidence match required (identity ≥95% and coverage ≥95%); see Notes sheet.
296	Enterococcus faecium	chicken	Közép-Dunántúl	2	S	WT	no	Not detected	Not detected	Not detected	Not detected	Not detected	Not detected	Not detected	Not detected	Not detected	Not detected	Not detected	Not detected	High-confidence match required (identity ≥95% and coverage ≥95%); see Notes sheet.
301	Enterococcus faecium	chicken	Közép-Dunántúl	256	R	NWT	yes	Not detected	Not detected	Not detected	Not detected	Not detected	Not detected	Not detected	Not detected	Not detected	Not detected	Not detected	Not detected	High-confidence match required (identity ≥95% and coverage ≥95%); see Notes sheet.
302	Enterococcus faecalis	chicken	Közép-Dunántúl	1	S	WT	no	Not detected	Not detected	Not detected	Not detected	Not detected	Not detected	Not detected	Not detected	Not detected	Not detected	Not detected	Not detected	High-confidence match required (identity ≥95% and coverage ≥95%); see Notes sheet.
303	Enterococcus faecalis	chicken	Közép-Dunántúl	2	S	WT	no	Not detected	Not detected	Not detected	Not detected	Not detected	Not detected	Not detected	Not detected	Not detected	Not detected	Not detected	Not detected	High-confidence match required (identity ≥95% and coverage ≥95%); see Notes sheet.
313	Enterococcus faecalis	chicken	Közép-Dunántúl	64	R	NWT	no	Not detected	Not detected	Not detected	Not detected	Not detected	Not detected	Not detected	Not detected	Not detected	Not detected	Not detected	Not detected	High-confidence match required (identity ≥95% and coverage ≥95%); see Notes sheet.
317	Enterococcus faecium	chicken	Közép-Dunántúl	1	S	WT	no	Not detected	Not detected	Not detected	Not detected	Not detected	Not detected	Not detected	Not detected	Not detected	Not detected	Not detected	Not detected	High-confidence match required (identity ≥95% and coverage ≥95%); see Notes sheet.
322	Enterococcus faecalis	chicken	Közép-Dunántúl	64	R	NWT	no	Not detected	Not detected	Not detected	Not detected	Not detected	Not detected	Not detected	Not detected	Not detected	Not detected	Not detected	Not detected	High-confidence match required (identity ≥95% and coverage ≥95%); see Notes sheet.
323	Enterococcus faecalis	chicken	Közép-Dunántúl	256	R	NWT	yes	Not detected	Not detected	Not detected	Not detected	Not detected	Not detected	Not detected	Not detected	Not detected	Not detected	Not detected	Not detected	High-confidence match required (identity ≥95% and coverage ≥95%); see Notes sheet.
326	Enterococcus faecalis	chicken	Közép-Dunántúl	0.5	S	WT	no	Not detected	Not detected	Not detected	Not detected	Not detected	Not detected	Not detected	Not detected	Not detected	Not detected	Not detected	Not detected	High-confidence match required (identity ≥95% and coverage ≥95%); see Notes sheet.
328	Enterococcus faecium	chicken	Közép-Dunántúl	16	R	NWT	no	Not detected	Not detected	Not detected	Not detected	Not detected	Not detected	Not detected	Not detected	Not detected	Not detected	Not detected	Not detected	High-confidence match required (identity ≥95% and coverage ≥95%); see Notes sheet.
329	Enterococcus faecium	chicken	Közép-Dunántúl	128	R	NWT	no	Not detected	Not detected	Not detected	Not detected	Not detected	Not detected	Not detected	Not detected	Not detected	Not detected	Not detected	Not detected	High-confidence match required (identity ≥95% and coverage ≥95%); see Notes sheet.
391	Enterococcus faecium	chicken	Észak-Alföld	256	R	NWT	yes	Not detected	Not detected	Not detected	Not detected	Not detected	Not detected	Not detected	Not detected	Not detected	Not detected	Not detected	Not detected	High-confidence match required (identity ≥95% and coverage ≥95%); see Notes sheet.
399	Enterococcus faecium	chicken	Észak-Alföld	256	R	NWT	no	Not detected	Not detected	Not detected	Not detected	Not detected	Not detected	Not detected	Not detected	Not detected	Not detected	Not detected	Not detected	High-confidence match required (identity ≥95% and coverage ≥95%); see Notes sheet.
428	Enterococcus faecalis	chicken	Észak-Alföld	2	S	WT	no	Not detected	Not detected	Not detected	Not detected	Not detected	Not detected	Not detected	Not detected	Not detected	Not detected	Not detected	Not detected	High-confidence match required (identity ≥95% and coverage ≥95%); see Notes sheet.
432	Enterococcus faecalis	chicken	Észak-Alföld	2	S	WT	no	Not detected	Not detected	Not detected	Not detected	Not detected	Not detected	Not detected	Not detected	Not detected	Not detected	Not detected	Not detected	High-confidence match required (identity ≥95% and coverage ≥95%); see Notes sheet.
434	Enterococcus faecalis	chicken	Észak-Alföld	256	R	NWT	no	Not detected	Not detected	Not detected	Not detected	Not detected	Not detected	Not detected	Not detected	Not detected	Not detected	Not detected	Not detected	High-confidence match required (identity ≥95% and coverage ≥95%); see Notes sheet.
437	Enterococcus faecium	chicken	Észak-Alföld	1	S	WT	no	Not detected	Not detected	Not detected	Not detected	Not detected	Not detected	Not detected	Not detected	Not detected	Not detected	Not detected	Not detected	High-confidence match required (identity ≥95% and coverage ≥95%); see Notes sheet.
444	Enterococcus faecium	chicken	Észak-Alföld	1	S	WT	no	Not detected	Not detected	Not detected	Not detected	Not detected	Not detected	Not detected	Not detected	Not detected	Not detected	Not detected	Not detected	High-confidence match required (identity ≥95% and coverage ≥95%); see Notes sheet.
447	Enterococcus faecalis	chicken	Észak-Alföld	128	R	NWT	no	Not detected	Not detected	Not detected	Not detected	Not detected	Not detected	Not detected	Not detected	Not detected	Not detected	Not detected	Not detected	High-confidence match required (identity ≥95% and coverage ≥95%); see Notes sheet.
450	Enterococcus faecalis	chicken	Észak-Alföld	16	R	NWT	no	Not detected	Not detected	Not detected	Not detected	Not detected	Not detected	Not detected	Not detected	Not detected	Not detected	Not detected	Not detected	High-confidence match required (identity ≥95% and coverage ≥95%); see Notes sheet.
479	Enterococcus faecalis	turkey	Közép-Dunántúl	2	S	WT	no	Not detected	Not detected	Not detected	Not detected	Not detected	Not detected	Not detected	Not detected	Not detected	Not detected	Not detected	Not detected	High-confidence match required (identity ≥95% and coverage ≥95%); see Notes sheet.
543	Enterococcus faecium	turkey	Nyugat-Dunántúl	128	R	NWT	no	Not detected	Not detected	Not detected	Not detected	Not detected	Not detected	Not detected	Not detected	Not detected	Not detected	Not detected	Not detected	High-confidence match required (identity ≥95% and coverage ≥95%); see Notes sheet.
555	Enterococcus faecium	turkey	Nyugat-Dunántúl	2	S	WT	no	Not detected	Not detected	Not detected	Not detected	Not detected	Not detected	Not detected	Not detected	Not detected	Not detected	Not detected	Not detected	High-confidence match required (identity ≥95% and coverage ≥95%); see Notes sheet.
590	Enterococcus faecalis	turkey	Észak-Magyarország	8	R	NWT	no	Not detected	Not detected	Not detected	Not detected	Not detected	Not detected	Not detected	Not detected	Not detected	Not detected	Not detected	Not detected	High-confidence match required (identity ≥95% and coverage ≥95%); see Notes sheet.
627	Enterococcus faecium	turkey	Észak-Magyarország	1	S	WT	no	Not detected	Not detected	Not detected	Not detected	Not detected	Not detected	Not detected	Not detected	Not detected	Not detected	Not detected	Not detected	High-confidence match required (identity ≥95% and coverage ≥95%); see Notes sheet.
645	Enterococcus faecium	turkey	Nyugat-Dunántúl	1	S	WT	no	Not detected	Not detected	Not detected	Not detected	Not detected	Not detected	Not detected	Not detected	Not detected	Not detected	Not detected	Not detected	High-confidence match required (identity ≥95% and coverage ≥95%); see Notes sheet.
649	Enterococcus casseliflavus	turkey	Nyugat-Dunántúl	4	I	WT	no	Not detected	Not detected	Not detected	Not detected	Not detected	Not detected	Not detected	Not detected	Not detected	Not detected	Not detected	Not detected	High-confidence match required (identity ≥95% and coverage ≥95%); see Notes sheet.
655	Enterococcus faecium	turkey	Nyugat-Dunántúl	4	I	WT	no	Not detected	Not detected	Not detected	Not detected	Not detected	Not detected	Not detected	Not detected	Not detected	Not detected	Not detected	Not detected	High-confidence match required (identity ≥95% and coverage ≥95%); see Notes sheet.
718	Enterococcus faecalis	chicken	Közép-Dunántúl	4	I	WT	no	Not detected	Not detected	Not detected	Not detected	Not detected	Not detected	Not detected	Not detected	Not detected	Not detected	Not detected	Not detected	High-confidence match required (identity ≥95% and coverage ≥95%); see Notes sheet.
724	Enterococcus faecalis	turkey	Közép-Dunántúl	4	I	WT	no	Not detected	Not detected	Not detected	Not detected	Not detected	Not detected	Not detected	Not detected	Not detected	Not detected	Not detected	Not detected	High-confidence match required (identity ≥95% and coverage ≥95%); see Notes sheet.
730	Enterococcus faecalis	turkey	Közép-Dunántúl	256	R	NWT	no	Not detected	Not detected	Not detected	Not detected	Not detected	Not detected	Not detected	Not detected	Not detected	Not detected	Not detected	Not detected	High-confidence match required (identity ≥95% and coverage ≥95%); see Notes sheet.
734	Enterococcus faecalis	turkey	Közép-Dunántúl	256	R	NWT	no	Not detected	Not detected	Not detected	Not detected	Not detected	Not detected	Not detected	Not detected	Not detected	Not detected	Not detected	Not detected	High-confidence match required (identity ≥95% and coverage ≥95%); see Notes sheet.
759	Enterococcus faecium	chicken	Közép-Magyarország	2	S	WT	no	Not detected	Not detected	Not detected	Not detected	Not detected	Not detected	Not detected	Not detected	Not detected	Not detected	Not detected	Not detected	High-confidence match required (identity ≥95% and coverage ≥95%); see Notes sheet.
786	Enterococcus faecalis	chicken	Észak-Magyarország	2	S	WT	no	Not detected	Not detected	Not detected	Not detected	Not detected	Not detected	Not detected	Not detected	Not detected	Not detected	Not detected	Not detected	High-confidence match required (identity ≥95% and coverage ≥95%); see Notes sheet.
796	Enterococcus faecalis	chicken	Észak-Magyarország	2	S	WT	no	Not detected	Not detected	Not detected	Not detected	Not detected	Not detected	Not detected	Not detected	Not detected	Not detected	Not detected	Not detected	High-confidence match required (identity ≥95% and coverage ≥95%); see Notes sheet.
826	Enterococcus mundtii	chicken	Észak-Magyarország	2	S	WT	no	Not detected	Not detected	Not detected	Not detected	Not detected	Not detected	Not detected	Not detected	Not detected	Not detected	Not detected	Not detected	High-confidence match required (identity ≥95% and coverage ≥95%); see Notes sheet.
841	Enterococcus faecium	turkey	Észak-Alföld	32	R	NWT	no	Not detected	Not detected	Not detected	Not detected	Not detected	Not detected	Not detected	Not detected	Not detected	Not detected	Not detected	Not detected	High-confidence match required (identity ≥95% and coverage ≥95%); see Notes sheet.
892	Enterococcus faecalis	turkey	Észak-Magyarország	256	R	NWT	no	Not detected	Not detected	Not detected	Not detected	Not detected	Not detected	Not detected	Not detected	Not detected	Not detected	Not detected	Not detected	High-confidence match required (identity ≥95% and coverage ≥95%); see Notes sheet.
909	Enterococcus faecalis	chicken	Dél-Dunántúl	2	S	WT	no	Not detected	Not detected	Not detected	Not detected	Not detected	Not detected	Not detected	Not detected	Not detected	Not detected	Not detected	Not detected	High-confidence match required (identity ≥95% and coverage ≥95%); see Notes sheet.
927	Enterococcus faecalis	chicken	Dél-Dunántúl	2	S	WT	no	Not detected	Not detected	Not detected	Not detected	Not detected	Not detected	Not detected	Not detected	Not detected	Not detected	Not detected	Not detected	High-confidence match required (identity ≥95% and coverage ≥95%); see Notes sheet.
1015	Enterococcus faecalis	chicken	Közép-Magyarország	2	S	WT	no	Not detected	Not detected	Not detected	Not detected	Not detected	Not detected	Not detected	Not detected	Not detected	Not detected	Not detected	Not detected	High-confidence match required (identity ≥95% and coverage ≥95%); see Notes sheet.
1020	Enterococcus faecalis	chicken	Közép-Magyarország	2	S	WT	no	Not detected	Not detected	Not detected	Not detected	Not detected	Not detected	Not detected	Not detected	Not detected	Not detected	Not detected	Not detected	High-confidence match required (identity ≥95% and coverage ≥95%); see Notes sheet.
1062	Enterococcus faecalis	turkey	Dél-Dunántúl	2	S	WT	no	Not detected	Not detected	Not detected	Not detected	Not detected	Not detected	Not detected	Not detected	Not detected	Not detected	Not detected	Not detected	High-confidence match required (identity ≥95% and coverage ≥95%); see Notes sheet.
1092	Enterococcus faecalis	turkey	Dél-Dunántúl	2	S	WT	no	Not detected	Not detected	Not detected	Not detected	Not detected	Not detected	Not detected	Not detected	Not detected	Not detected	Not detected	Not detected	High-confidence match required (identity ≥95% and coverage ≥95%); see Notes sheet.
1098	Enterococcus faecalis	turkey	Dél-Dunántúl	2	S	WT	no	Not detected	Not detected	Not detected	Not detected	Not detected	Not detected	Not detected	Not detected	Not detected	Not detected	Not detected	Not detected	High-confidence match required (identity ≥95% and coverage ≥95%); see Notes sheet.
1128	Enterococcus faecium	chicken	Nyugat-Dunántúl	2	S	WT	no	Not detected	Not detected	Not detected	Not detected	Not detected	Not detected	Not detected	Not detected	Not detected	Not detected	Not detected	Not detected	High-confidence match required (identity ≥95% and coverage ≥95%); see Notes sheet.
1132	Enterococcus faecium	chicken	Nyugat-Dunántúl	2	S	WT	no	Not detected	Not detected	Not detected	Not detected	Not detected	Not detected	Not detected	Not detected	Not detected	Not detected	Not detected	Not detected	High-confidence match required (identity ≥95% and coverage ≥95%); see Notes sheet.
1211	Enterococcus faecium	chicken	Dél-Dunántúl	2	S	WT	no	Not detected	Not detected	Not detected	Not detected	Not detected	Not detected	Not detected	Not detected	Not detected	Not detected	Not detected	Not detected	High-confidence match required (identity ≥95% and coverage ≥95%); see Notes sheet.
1219	Enterococcus faecium	chicken	Dél-Dunántúl	2	S	WT	no	Not detected	Not detected	Not detected	Not detected	Not detected	Not detected	Not detected	Not detected	Not detected	Not detected	Not detected	Not detected	High-confidence match required (identity ≥95% and coverage ≥95%); see Notes sheet.
1221	Enterococcus faecium	chicken	Dél-Dunántúl	2	S	WT	no	Not detected	Not detected	Not detected	Not detected	Not detected	Not detected	Not detected	Not detected	Not detected	Not detected	Not detected	Not detected	High-confidence match required (identity ≥95% and coverage ≥95%); see Notes sheet.
1225	Enterococcus faecalis	chicken	Dél-Dunántúl	2	S	WT	no	Not detected	Not detected	Not detected	Not detected	Not detected	Not detected	Not detected	Not detected	Not detected	Not detected	Not detected	Not detected	High-confidence match required (identity ≥95% and coverage ≥95%); see Notes sheet.
1226	Enterococcus faecalis	chicken	Dél-Dunántúl	2	S	WT	no	Not detected	Not detected	Not detected	Not detected	Not detected	Not detected	Not detected	Not detected	Not detected	Not detected	Not detected	Not detected	High-confidence match required (identity ≥95% and coverage ≥95%); see Notes sheet.
1229	Enterococcus faecium	chicken	Dél-Dunántúl	2	S	WT	no	Not detected	Not detected	Not detected	Not detected	Not detected	Not detected	Not detected	Not detected	Not detected	Not detected	Not detected	Not detected	High-confidence match required (identity ≥95% and coverage ≥95%); see Notes sheet.
1234	Enterococcus casseliflavus	turkey	Közép-Magyarország	1	S	WT	no	Not detected	Not detected	Not detected	Not detected	Not detected	Not detected	Not detected	Not detected	Not detected	Not detected	Not detected	Not detected	High-confidence match required (identity ≥95% and coverage ≥95%); see Notes sheet.
1261	Enterococcus faecalis	turkey	Közép-Magyarország	1	S	WT	no	Not detected	Not detected	Not detected	Not detected	Not detected	Not detected	Not detected	Not detected	Not detected	Not detected	Not detected	Not detected	High-confidence match required (identity ≥95% and coverage ≥95%); see Notes sheet.
1312	Enterococcus faecium	chicken	Észak-Magyarország	2	S	WT	no	Not detected	Not detected	Not detected	Not detected	Not detected	Not detected	Not detected	Not detected	Not detected	Not detected	Not detected	Not detected	High-confidence match required (identity ≥95% and coverage ≥95%); see Notes sheet.
1191	Enterococcus faecalis	chicken	Közép-Dunántúl	2	S	WT	no	Not detected	Not detected	Not detected	Not detected	Not detected	Not detected	Not detected	Not detected	Not detected	Not detected	Not detected	Not detected	High-confidence match required (identity ≥95% and coverage ≥95%); see Notes sheet.

## Sheet: Notes
Purpose	Cross-database screening summary for transferable oxazolidinone determinants in the sequenced subset (n=73).
Databases	CARD/RGI; ResFinder (via ABRicate); NCBI AMRFinderPlus.
Genes	optrA, poxtA, cfr, cfr(B).
Reporting rule	Main text emphasizes only high-confidence calls; all outputs reported here for transparency.
Thresholds	Recommended: identity ≥95% and coverage ≥95% (adjust if your pipeline uses different cutoffs).
Interpretation	‘Not detected’ indicates no qualifying match under the specified thresholds in the given database.
