# Supplementary material for: Phenotypic and genomic characterization of linezolid non-susceptibility in poultry-derived multidrug-resistant Enterococcus spp. from Hungary
Source: Front Vet Sci. 2026 May 19;13:1781468. doi: 10.3389/fvets.2026.1781468 (PMC13226017; doi:10.3389/fvets.2026.1781468)
Supplement: Supplementary file 4 [file Table_3.xlsx]

## Sheet: Supplementary Table S3a
Antimicrobial	Abbrev.	Antimicrobial class	Operational cutoff (µg/mL)	Operational NS rule	Non-susceptible n	Non-susceptible %	Median MIC (µg/mL)	MIC90 (µg/mL)
Amoxicillin	AM	β-lactam	8	NS if MIC > S cutoff	72	33	2	512
Amoxicillin-clavulanic acid	AMKL	β-lactam/β-lactamase inhibitor	8	NS if MIC > S cutoff	38	17.4	2	32
Imipenem	IMI	Carbapenem	4	NS if MIC > S cutoff	16	7.3	1	4
Vancomycin	VAN	Glycopeptide	4	NS if MIC > S cutoff	76	34.9	1	256
Linezolid	LIZ	Oxazolidinone	2	NS if MIC > S cutoff	79	36.2	2	128
Azithromycin	AZI	Macrolide	2	NS if MIC > S cutoff	145	66.5	16	128
Tylosin	TIL	Macrolide	8	NS if MIC > S cutoff	149	68.3	512	1024
Tilmicosin	TILM	Macrolide	16	NS if MIC ≥ study cutoff	135	61.9	32	1024
Doxycycline	DOX	Tetracycline	4	NS if MIC > S cutoff	143	65.6	16	64
Oxytetracycline	OTC	Tetracycline	4	NS if MIC > S cutoff	155	71.1	64	256
Florfenicol	FLO	Phenicol	2	NS if MIC > S cutoff	207	95	8	41.6
Lincomycin	LIN	Lincosamide	2	NS if MIC > S cutoff	214	98.2	512	1024
Enrofloxacin	ENR	Fluoroquinolone	1	NS if MIC > S cutoff	118	54.1	2	20.8
Tiamulin	TIA	Pleuromutilin	16	NS if MIC ≥ study cutoff	214	98.2	256	1024

## Sheet: Supplementary Table S3b
Antimicrobial class	Agents contributing to class (abbrev. + name)	Isolates non-susceptible (n)	Isolates non-susceptible (%)
Lincosamide	LIN(Lincomycin)	214	98.2
Pleuromutilin	TIA(Tiamulin)	214	98.2
Phenicol	FLO(Florfenicol)	207	95
Macrolide	AZI(Azithromycin), TIL(Tylosin), TILM(Tilmicosin)	202	92.7
Tetracycline	DOX(Doxycycline), OTC(Oxytetracycline)	190	87.2
Fluoroquinolone	ENR(Enrofloxacin)	118	54.1
Oxazolidinone	LIZ(Linezolid)	79	36.2
β-lactam	AM(Amoxicillin)	72	33
Glycopeptide	VAN(Vancomycin)	76	34.9
β-lactam/β-lactamase inhibitor	AMKL(Amoxicillin-clavulanic acid)	38	17.4
Carbapenem	IMI(Imipenem)	16	7.3

## Sheet: Notes
Scope	Class-level non-susceptibility summary for the phenotypic panel (n = 218). Panel-limited interpretation.
Operational definitions	For drugs with CLSI S cutoffs, non-susceptibility was defined as MIC > S cutoff (I+R combined). For vancomycin, resistance was defined as MIC ≥ 4 µg/mL as specified in the study and requested for interpretability.
Study cutoffs	For tilmicosin and tiamulin, accepted Enterococcus-specific clinical breakpoints were not available; therefore, a study-defined cutoff (MIC ≥ 16 µg/mL) was used for descriptive class-level context only.
Excluded agents	Ceftriaxone, colistin, and neomycin were excluded from MDR classification and not included in this S3 summary.
Data source	Isolate-level MICs were taken from MIC-megoszlás.xlsx (sheet: Rezisztencia) and filtered to isolate rows (Ssz. present).
