# Supplementary material for: Phenotypic and genomic characterization of linezolid non-susceptibility in poultry-derived multidrug-resistant Enterococcus spp. from Hungary
Source: Front Vet Sci. 2026 May 19;13:1781468. doi: 10.3389/fvets.2026.1781468 (PMC13226017; doi:10.3389/fvets.2026.1781468)
Supplement: Supplementary file 5 [file Table_4.xlsx]

## Sheet: Supplementary Table S4a
ID	Bacteria	Species	Sample	Region	Utilization	Age	Linezolid_MIC_ug_per_mL	Linezolid_WT_NWT	Vancomycin_MIC_ug_per_mL	Carbapenem	Beta_lactam	Glycopeptide	Oxazolidinone	Macrolide	Tetracycline	Phenicol	Lincosamide	Fluoroquinolone	Resistant_class_count	MDR_status	MDR_pattern
10	Enterococcus faecium	turkey	trachea	Észak-Alföld	meat	young	4	WT	2	0	0	0	0	1	1	1	1	0	4	MDR	MAC+TET+PHE+LIN
14	Enterococcus spp.	turkey	trachea	Észak-Alföld	meat	young	2	WT	0.5	0	0	0	0	1	0	1	1	0	3	MDR	MAC+PHE+LIN
18	Enterococcus faecium	turkey	cloaca	Észak-Alföld	meat	young	32	NWT	2	0	1	0	1	1	1	1	1	1	7	MDR	BLA+OXA+MAC+TET+PHE+LIN+FQ
19	Enterococcus faecium	turkey	cloaca	Észak-Alföld	meat	young	2	WT	1	0	0	0	0	0	1	1	1	1	4	MDR	TET+PHE+LIN+FQ
22	Enterococcus faecium	turkey	cloaca	Észak-Alföld	meat	young	2	WT	0.5	0	0	0	0	1	1	1	1	1	5	MDR	MAC+TET+PHE+LIN+FQ
24	Enterococcus pseudoavium	turkey	cloaca	Észak-Alföld	meat	young	4	WT	16	0	0	0	0	1	1	1	1	0	4	MDR	MAC+TET+PHE+LIN
29	Enterococcus spp.	turkey	cloaca	Észak-Alföld	meat	young	8	NWT	8	1	0	0	1	1	1	1	0	0	5	MDR	CARB+OXA+MAC+TET+PHE
42	Enterococcus columbae	chicken	trachea	Dél-Alföld	layer	adult	4	WT	4	0	0	0	0	1	0	1	0	0	2	non-MDR	MAC+PHE
57	Enterococcus faecium	chicken	cloaca	Dél-Alföld	layer	adult	4	WT	8	0	0	0	0	0	0	1	1	0	2	non-MDR	PHE+LIN
65	Enterococcus spp.	turkey	trachea	Dél-Alföld	meat	young	2	WT	2	0	0	0	0	1	1	1	1	0	4	MDR	MAC+TET+PHE+LIN
85	Enterococcus spp.	turkey	cloaca	Dél-Alföld	meat	young	256	NWT	1024	1	0	1	1	1	1	0	1	0	6	MDR	CARB+GLY+OXA+MAC+TET+LIN
88	Enterococcus spp.	turkey	cloaca	Dél-Alföld	meat	young	4	WT	8	1	0	0	0	0	1	0	1	0	3	MDR	CARB+TET+LIN
103	Enterococcus spp.	chicken	trachea	Dél-Alföld	meat	young	2	WT	2	0	0	0	0	1	0	0	1	0	2	non-MDR	MAC+LIN
107	Enterococcus faecium	chicken	trachea	Dél-Alföld	meat	young	128	NWT	1024	1	1	1	1	1	1	0	1	1	8	MDR	CARB+BLA+GLY+OXA+MAC+TET+LIN+FQ
109	Enterococcus pseudoavium	chicken	cloaca	Dél-Alföld	meat	young	2	WT	8	0	0	0	0	1	0	0	1	0	2	non-MDR	MAC+LIN
119	Enterococcus avium	chicken	cloaca	Dél-Alföld	meat	young	64	NWT	1024	0	0	1	1	1	1	1	1	0	6	MDR	GLY+OXA+MAC+TET+PHE+LIN
129	Enterococcus spp.	chicken	trachea	Dél-Alföld	meat	young	32	NWT	1024	0	0	1	1	1	1	0	1	0	5	MDR	GLY+OXA+MAC+TET+LIN
142	Enterococcus durans/hirae	chicken	cloaca	Dél-Alföld	meat	young	128	NWT	512	1	0	1	1	1	1	0	1	1	7	MDR	CARB+GLY+OXA+MAC+TET+LIN+FQ
143	Enterococcus columbae	chicken	cloaca	Dél-Alföld	meat	young	64	NWT	1024	0	1	1	1	1	1	1	1	0	7	MDR	BLA+GLY+OXA+MAC+TET+PHE+LIN
148	Enterococcus spp.	chicken	cloaca	Dél-Alföld	meat	young	4	WT	8	0	0	0	0	0	1	0	1	1	3	MDR	TET+LIN+FQ
153	Enterococcus spp.	turkey	trachea	Észak-Alföld	meat	young	128	NWT	1	0	0	0	1	1	1	1	1	0	5	MDR	OXA+MAC+TET+PHE+LIN
168	Enterococcus durans/hirae	turkey	cloaca	Észak-Alföld	meat	young	2	WT	256	0	0	1	0	1	1	0	1	1	5	MDR	GLY+MAC+TET+LIN+FQ
170	Enterococcus spp.	turkey	cloaca	Észak-Alföld	meat	young	2	WT	1	0	0	0	0	1	1	0	1	0	3	MDR	MAC+TET+LIN
179	Enterococcus spp.	turkey	cloaca	Észak-Alföld	meat	young	256	NWT	1	0	0	0	1	1	1	0	1	1	5	MDR	OXA+MAC+TET+LIN+FQ
189	Enterococcus spp.	chicken	trachea	Dél-Dunántúl	meat	young	2	WT	2	0	0	0	0	1	1	1	1	1	5	MDR	MAC+TET+PHE+LIN+FQ
198	Enterococcus gallinarum	chicken	cloaca	Dél-Dunántúl	meat	young	32	NWT	512	1	1	1	1	1	1	1	1	1	9	MDR	CARB+BLA+GLY+OXA+MAC+TET+PHE+LIN+FQ
206	Enterococcus durans/hirae	chicken	cloaca	Dél-Dunántúl	meat	young	32	NWT	512	0	1	1	1	1	1	1	1	1	8	MDR	BLA+GLY+OXA+MAC+TET+PHE+LIN+FQ
208	Enterococcus faecium	chicken	cloaca	Dél-Dunántúl	meat	young	32	NWT	512	1	1	1	1	1	1	1	1	0	8	MDR	CARB+BLA+GLY+OXA+MAC+TET+PHE+LIN
209	Enterococcus spp.	chicken	cloaca	Dél-Dunántúl	meat	young	32	NWT	512	0	1	1	1	1	1	1	1	1	8	MDR	BLA+GLY+OXA+MAC+TET+PHE+LIN+FQ
211	Enterococcus faecalis	chicken	trachea	Közép-Dunántúl	layer	adult	2	WT	0.5	0	1	0	0	1	1	1	1	1	6	MDR	BLA+MAC+TET+PHE+LIN+FQ
230	Enterococcus raffinosus	chicken	cloaca	Közép-Dunántúl	layer	adult	256	NWT	256	0	0	1	1	1	1	1	1	0	6	MDR	GLY+OXA+MAC+TET+PHE+LIN
234	Enterococcus malodoratus	chicken	cloaca	Közép-Dunántúl	layer	adult	2	WT	1	0	0	0	0	1	1	1	1	1	5	MDR	MAC+TET+PHE+LIN+FQ
238	Enterococcus faecium	chicken	cloaca	Közép-Dunántúl	layer	adult	1	WT	16	0	0	0	0	1	1	0	1	0	3	MDR	MAC+TET+LIN
239	Enterococcus avium	chicken	cloaca	Közép-Dunántúl	layer	adult	512	NWT	256	0	0	1	1	1	0	1	1	0	5	MDR	GLY+OXA+MAC+PHE+LIN
243	Enterococcus mundtii	turkey	trachea	Dél-Alföld	meat	young	512	NWT	512	0	0	1	1	1	1	1	0	0	5	MDR	GLY+OXA+MAC+TET+PHE
245	Enterococcus mundtii	turkey	trachea	Dél-Alföld	meat	young	512	NWT	512	0	1	1	1	1	1	1	1	1	8	MDR	BLA+GLY+OXA+MAC+TET+PHE+LIN+FQ
253	Enterococcus faecalis	turkey	trachea	Dél-Alföld	meat	young	2	WT	1	0	1	0	0	1	1	1	1	1	6	MDR	BLA+MAC+TET+PHE+LIN+FQ
254	Enterococcus mundtii	turkey	trachea	Dél-Alföld	meat	young	512	NWT	512	0	0	1	1	1	1	1	1	0	6	MDR	GLY+OXA+MAC+TET+PHE+LIN
260	Enterococcus faecalis	turkey	cloaca	Dél-Alföld	meat	young	2	WT	1	0	1	0	0	1	1	1	1	0	5	MDR	BLA+MAC+TET+PHE+LIN
274	Enterococcus spp.	chicken	trachea	Közép-Dunántúl	layer	adult	2	WT	2	0	1	0	0	1	1	1	1	0	5	MDR	BLA+MAC+TET+PHE+LIN
284	Enterococcus spp.	chicken	trachea	Közép-Dunántúl	layer	adult	1	WT	2	0	1	0	0	1	1	1	1	1	6	MDR	BLA+MAC+TET+PHE+LIN+FQ
289	Enterococcus sacharolyticus	chicken	cloaca	Közép-Dunántúl	layer	adult	2	WT	256	0	1	1	0	1	1	1	1	1	7	MDR	BLA+GLY+MAC+TET+PHE+LIN+FQ
290	Enterococcus spp.	chicken	cloaca	Közép-Dunántúl	layer	adult	2	WT	1	0	0	0	0	1	1	1	1	0	4	MDR	MAC+TET+PHE+LIN
295	Enterococcus durans/hirae	chicken	cloaca	Közép-Dunántúl	layer	adult	2	WT	4	0	1	0	0	1	1	1	1	0	5	MDR	BLA+MAC+TET+PHE+LIN
296	Enterococcus spp.	chicken	cloaca	Közép-Dunántúl	layer	adult	2	WT	4	0	1	0	0	1	1	1	1	1	6	MDR	BLA+MAC+TET+PHE+LIN+FQ
301	Enterococcus spp.	chicken	trachea	Közép-Dunántúl	meat	young	256	NWT	0.5	0	1	0	1	1	1	1	0	1	6	MDR	BLA+OXA+MAC+TET+PHE+FQ
302	Enterococcus spp.	chicken	trachea	Közép-Dunántúl	meat	young	1	WT	2	0	1	0	0	1	1	1	1	0	5	MDR	BLA+MAC+TET+PHE+LIN
303	Enterococcus spp.	chicken	trachea	Közép-Dunántúl	meat	young	2	WT	1	0	0	0	0	1	1	1	1	0	4	MDR	MAC+TET+PHE+LIN
306	Enterococcus faecium	chicken	trachea	Közép-Dunántúl	meat	young	1	WT	8	0	1	0	0	1	1	1	1	0	5	MDR	BLA+MAC+TET+PHE+LIN
309	Enterococcus spp.	chicken	trachea	Közép-Dunántúl	meat	young	1	WT	0.25	0	0	0	0	1	1	0	1	0	3	MDR	MAC+TET+LIN
312	Enterococcus spp.	chicken	trachea	Közép-Dunántúl	meat	young	1	WT	1	0	1	0	0	1	1	0	1	0	4	MDR	BLA+MAC+TET+LIN
313	Enterococcus spp.	chicken	trachea	Közép-Dunántúl	meat	young	64	NWT	2	0	1	0	1	1	1	1	1	0	6	MDR	BLA+OXA+MAC+TET+PHE+LIN
314	Enterococcus spp.	chicken	trachea	Közép-Dunántúl	meat	young	16	NWT	2	0	1	0	1	1	1	1	1	1	7	MDR	BLA+OXA+MAC+TET+PHE+LIN+FQ
317	Enterococcus spp.	chicken	cloaca	Közép-Dunántúl	meat	young	1	WT	0.5	0	1	0	0	1	1	1	1	1	6	MDR	BLA+MAC+TET+PHE+LIN+FQ
322	Enterococcus durans/hirae	chicken	cloaca	Közép-Dunántúl	meat	young	64	NWT	512	0	0	1	1	1	1	1	1	0	6	MDR	GLY+OXA+MAC+TET+PHE+LIN
323	Enterococcus spp.	chicken	cloaca	Közép-Dunántúl	meat	young	256	NWT	1	0	1	0	1	1	1	1	1	0	6	MDR	BLA+OXA+MAC+TET+PHE+LIN
326	Enterococcus gallinarum	chicken	cloaca	Közép-Dunántúl	meat	young	0.5	WT	128	0	0	1	0	1	1	1	1	1	6	MDR	GLY+MAC+TET+PHE+LIN+FQ
327	Enterococcus spp.	chicken	cloaca	Közép-Dunántúl	meat	young	16	NWT	128	0	0	1	1	1	1	1	1	1	7	MDR	GLY+OXA+MAC+TET+PHE+LIN+FQ
328	Enterococcus spp.	chicken	cloaca	Közép-Dunántúl	meat	young	16	NWT	512	0	0	1	1	1	1	0	1	0	5	MDR	GLY+OXA+MAC+TET+LIN
329	Enterococcus avium	chicken	cloaca	Közép-Dunántúl	meat	young	128	NWT	256	0	0	1	1	1	1	0	1	0	5	MDR	GLY+OXA+MAC+TET+LIN
349	Enterococcus faecium	turkey	cloaca	Dél-Alföld	meat	young	2	WT	8	0	0	0	0	1	1	1	1	0	4	MDR	MAC+TET+PHE+LIN
365	Enterococcus spp.	chicken	trachea	Észak-Alföld	meat	young	2	WT	16	0	0	0	0	1	1	1	1	0	4	MDR	MAC+TET+PHE+LIN
367	Enterococcus spp.	chicken	trachea	Észak-Alföld	meat	young	2	WT	1	0	0	0	0	1	1	1	1	0	4	MDR	MAC+TET+PHE+LIN
380	Enterococcus spp.	chicken	cloaca	Észak-Alföld	meat	young	2	WT	4	0	0	0	0	1	1	1	1	0	4	MDR	MAC+TET+PHE+LIN
385	Enterococcus spp.	chicken	cloaca	Észak-Alföld	meat	young	2	WT	4	0	0	0	0	1	1	1	1	0	4	MDR	MAC+TET+PHE+LIN
389	Enterococcus sacharolyticus	chicken	cloaca	Észak-Alföld	meat	young	4	WT	8	0	0	0	0	1	1	1	1	0	4	MDR	MAC+TET+PHE+LIN
391	Enterococcus spp.	chicken	trachea	Észak-Alföld	meat	young	256	NWT	256	0	0	1	1	1	1	0	1	1	6	MDR	GLY+OXA+MAC+TET+LIN+FQ
396	Enterococcus spp.	chicken	trachea	Észak-Alföld	meat	young	2	WT	1	0	0	0	0	1	1	0	1	1	4	MDR	MAC+TET+LIN+FQ
399	Enterococcus faecium	chicken	trachea	Észak-Alföld	meat	young	256	NWT	128	1	1	1	1	1	1	1	1	0	8	MDR	CARB+BLA+GLY+OXA+MAC+TET+PHE+LIN
404	Enterococcus spp.	chicken	trachea	Észak-Alföld	meat	young	2	WT	8	0	0	0	0	0	0	0	1	1	2	non-MDR	LIN+FQ
407	Enterococcus spp.	chicken	cloaca	Észak-Alföld	meat	young	1	WT	4	0	0	0	0	1	1	1	1	0	4	MDR	MAC+TET+PHE+LIN
428	Enterococcus faecalis	chicken	trachea	Észak-Alföld	meat	young	2	WT	2	0	1	0	0	1	1	1	1	1	6	MDR	BLA+MAC+TET+PHE+LIN+FQ
432	Enterococcus faecium	chicken	trachea	Észak-Alföld	meat	young	2	WT	4	0	0	0	0	1	1	0	1	1	4	MDR	MAC+TET+LIN+FQ
434	Enterococcus spp.	chicken	trachea	Észak-Alföld	meat	young	256	NWT	256	0	1	1	1	1	1	0	1	1	7	MDR	BLA+GLY+OXA+MAC+TET+LIN+FQ
437	Enterococcus spp.	chicken	cloaca	Észak-Alföld	meat	young	1	WT	0.5	0	0	0	0	1	1	0	1	0	3	MDR	MAC+TET+LIN
444	Enterococcus faecalis	chicken	cloaca	Észak-Alföld	meat	young	1	WT	256	0	0	1	0	1	1	0	1	1	5	MDR	GLY+MAC+TET+LIN+FQ
447	Enterococcus spp.	chicken	cloaca	Észak-Alföld	meat	young	128	NWT	1	0	1	0	1	1	1	0	1	1	6	MDR	BLA+OXA+MAC+TET+LIN+FQ
450	Enterococcus durans/hirae	chicken	cloaca	Észak-Alföld	meat	young	16	NWT	512	0	1	1	1	1	1	1	1	1	8	MDR	BLA+GLY+OXA+MAC+TET+PHE+LIN+FQ
456	Enterococcus faecium	turkey	trachea	Közép-Dunántúl	meat	young	4	WT	1	0	0	0	0	1	1	1	1	0	4	MDR	MAC+TET+PHE+LIN
462	Enterococcus avium	turkey	trachea	Közép-Dunántúl	meat	young	2	WT	4	0	0	0	0	1	1	1	1	0	4	MDR	MAC+TET+PHE+LIN
466	Enterococcus spp.	turkey	cloaca	Közép-Dunántúl	meat	young	2	WT	2	0	1	0	0	1	1	0	1	0	4	MDR	BLA+MAC+TET+LIN
477	Enterococcus spp.	turkey	cloaca	Közép-Dunántúl	meat	young	4	WT	2	0	0	0	0	1	0	0	1	0	2	non-MDR	MAC+LIN
479	Enterococcus faecalis	turkey	cloaca	Közép-Dunántúl	meat	young	2	WT	256	0	0	1	0	1	1	1	1	0	5	MDR	GLY+MAC+TET+PHE+LIN
489	Enterococcus faecium	turkey	trachea	Nyugat-Dunántúl	meat	young	4	WT	2	0	0	0	0	1	0	1	1	0	3	MDR	MAC+PHE+LIN
493	Enterococcus spp.	turkey	trachea	Nyugat-Dunántúl	meat	young	0.5	WT	4	0	1	0	0	1	1	1	1	0	5	MDR	BLA+MAC+TET+PHE+LIN
501	Enterococcus spp.	turkey	cloaca	Nyugat-Dunántúl	meat	young	2	WT	4	0	0	0	0	1	1	1	1	0	4	MDR	MAC+TET+PHE+LIN
504	Enterococcus faecium	turkey	cloaca	Nyugat-Dunántúl	meat	young	4	WT	4	0	0	0	0	1	1	0	1	1	4	MDR	MAC+TET+LIN+FQ
510	Enterococcus sacharolyticus	turkey	cloaca	Nyugat-Dunántúl	meat	young	4	WT	1	0	0	0	0	1	1	0	1	0	3	MDR	MAC+TET+LIN
541	Enterococcus columbae	turkey	trachea	Nyugat-Dunántúl	meat	young	4	WT	2	0	0	0	0	1	1	1	1	0	4	MDR	MAC+TET+PHE+LIN
543	Enterococcus faecalis	turkey	trachea	Nyugat-Dunántúl	meat	young	128	NWT	1	0	1	0	1	1	1	1	1	1	7	MDR	BLA+OXA+MAC+TET+PHE+LIN+FQ
551	Enterococcus columbae	turkey	trachea	Nyugat-Dunántúl	meat	young	2	WT	1	0	0	0	0	1	1	1	1	0	4	MDR	MAC+TET+PHE+LIN
555	Enterococcus faecalis	turkey	trachea	Nyugat-Dunántúl	meat	young	2	WT	16	0	1	0	0	1	1	1	1	1	6	MDR	BLA+MAC+TET+PHE+LIN+FQ
566	Enterococcus cecorum	turkey	cloaca	Nyugat-Dunántúl	meat	young	2	WT	4	1	0	0	0	1	1	0	1	1	5	MDR	CARB+MAC+TET+LIN+FQ
575	Enterococcus columbae	turkey	trachea	Észak-Magyarország	breeding	adult	2	WT	2	0	1	0	0	1	1	1	1	1	6	MDR	BLA+MAC+TET+PHE+LIN+FQ
580	Enterococcus columbae	turkey	trachea	Észak-Magyarország	breeding	adult	4	WT	2	0	0	0	0	1	1	0	1	0	3	MDR	MAC+TET+LIN
590	Enterococcus spp.	turkey	cloaca	Észak-Magyarország	breeding	adult	8	NWT	4	0	0	0	1	1	1	0	1	0	4	MDR	OXA+MAC+TET+LIN
596	Enterococcus spp.	turkey	cloaca	Észak-Magyarország	breeding	adult	4	WT	2	0	0	0	0	1	1	0	1	1	4	MDR	MAC+TET+LIN+FQ
603	Enterococcus faecalis	turkey	trachea	Észak-Magyarország	breeding	adult	4	WT	16	0	0	0	0	1	1	0	1	0	3	MDR	MAC+TET+LIN
610	Enterococcus spp.	turkey	trachea	Észak-Magyarország	breeding	adult	4	WT	2	0	0	0	0	1	1	0	1	0	3	MDR	MAC+TET+LIN
616	Enterococcus spp.	turkey	cloaca	Észak-Magyarország	breeding	adult	1	WT	1	0	0	0	0	1	1	0	1	0	3	MDR	MAC+TET+LIN
627	Enterococcus faecalis	turkey	cloaca	Észak-Magyarország	breeding	adult	1	WT	32	0	0	1	0	1	1	0	1	0	4	MDR	GLY+MAC+TET+LIN
629	Enterococcus sacharolyticus	turkey	cloaca	Észak-Magyarország	breeding	adult	4	WT	2	0	0	0	0	1	0	0	1	0	2	non-MDR	MAC+LIN
630	Enterococcus spp.	turkey	trachea	Észak-Magyarország	breeding	adult	4	WT	2	0	0	0	0	1	1	0	1	0	3	MDR	MAC+TET+LIN
638	Enterococcus spp.	turkey	trachea	Nyugat-Dunántúl	meat	young	2	WT	0.5	0	0	0	0	0	1	0	1	1	3	MDR	TET+LIN+FQ
645	Enterococcus faecalis	turkey	trachea	Nyugat-Dunántúl	meat	young	1	WT	16	0	0	0	0	1	1	0	1	1	4	MDR	MAC+TET+LIN+FQ
649	Enterococcus faecalis	turkey	cloaca	Nyugat-Dunántúl	meat	young	4	WT	8	0	0	0	0	1	1	1	1	0	4	MDR	MAC+TET+PHE+LIN
655	Enterococcus avium	turkey	cloaca	Nyugat-Dunántúl	meat	young	4	WT	8	0	0	0	0	1	1	1	1	1	5	MDR	MAC+TET+PHE+LIN+FQ
660	Enterococcus pseudoavium	turkey	trachea	Nyugat-Dunántúl	meat	young	4	WT	1	0	0	0	0	1	1	1	1	1	5	MDR	MAC+TET+PHE+LIN+FQ
675	Enterococcus spp.	chicken	cloaca	Nyugat-Dunántúl	breeding	adult	64	NWT	1	0	0	0	1	1	1	0	1	0	4	MDR	OXA+MAC+TET+LIN
677	Enterococcus spp.	chicken	cloaca	Nyugat-Dunántúl	breeding	adult	256	NWT	256	0	0	1	1	1	1	0	1	1	6	MDR	GLY+OXA+MAC+TET+LIN+FQ
680	Enterococcus spp.	chicken	cloaca	Nyugat-Dunántúl	breeding	adult	4	WT	1	0	0	0	0	1	1	0	1	0	3	MDR	MAC+TET+LIN
687	Enterococcus spp.	chicken	cloaca	Nyugat-Dunántúl	breeding	adult	4	WT	1	0	0	0	0	1	1	1	1	1	5	MDR	MAC+TET+PHE+LIN+FQ
688	Enterococcus spp.	chicken	trachea	Nyugat-Dunántúl	breeding	adult	2	WT	1	0	0	0	0	1	1	0	1	0	3	MDR	MAC+TET+LIN
691	Enterococcus spp.	chicken	trachea	Közép-Dunántúl	breeding	adult	4	WT	1	0	0	0	0	1	0	0	1	0	2	non-MDR	MAC+LIN
703	Enterococcus spp.	chicken	cloaca	Közép-Dunántúl	breeding	adult	2	WT	1	0	0	0	0	1	0	0	1	0	2	non-MDR	MAC+LIN
714	Enterococcus spp.	chicken	cloaca	Közép-Dunántúl	breeding	adult	2	WT	0.5	0	0	0	0	1	0	0	1	0	2	non-MDR	MAC+LIN
718	Enterococcus spp.	chicken	cloaca	Közép-Dunántúl	breeding	adult	4	WT	8	0	0	0	0	1	0	0	1	0	2	non-MDR	MAC+LIN
720	Enterococcus spp.	chicken	cloaca	Közép-Dunántúl	breeding	adult	4	WT	1	0	0	0	0	1	1	1	1	1	5	MDR	MAC+TET+PHE+LIN+FQ
723	Enterococcus spp.	turkey	trachea	Közép-Dunántúl	meat	young	256	NWT	256	0	0	1	1	1	1	0	1	0	5	MDR	GLY+OXA+MAC+TET+LIN
724	Enterococcus spp.	turkey	trachea	Közép-Dunántúl	meat	young	4	WT	4	0	0	0	0	1	1	0	1	0	3	MDR	MAC+TET+LIN
730	Enterococcus raffinosus	turkey	trachea	Közép-Dunántúl	meat	young	256	NWT	512	0	0	1	1	1	1	1	1	0	6	MDR	GLY+OXA+MAC+TET+PHE+LIN
734	Enterococcus columbae	turkey	trachea	Közép-Dunántúl	meat	young	256	NWT	512	0	0	1	1	1	1	0	1	0	5	MDR	GLY+OXA+MAC+TET+LIN
743	Enterococcus mundtii	turkey	trachea	Közép-Dunántúl	meat	young	4	WT	4	1	1	0	0	1	1	1	1	1	7	MDR	CARB+BLA+MAC+TET+PHE+LIN+FQ
754	Enterococcus avium	chicken	trachea	Közép-Magyarország	breeding	adult	4	WT	4	0	1	0	0	1	1	1	1	0	5	MDR	BLA+MAC+TET+PHE+LIN
759	Enterococcus spp.	chicken	trachea	Közép-Magyarország	breeding	adult	2	WT	4	0	0	0	0	1	1	0	1	0	3	MDR	MAC+TET+LIN
761	Enterococcus spp.	chicken	cloaca	Közép-Magyarország	breeding	adult	2	WT	1	0	0	0	0	1	1	0	1	0	3	MDR	MAC+TET+LIN
775	Enterococcus raffinosus	chicken	cloaca	Közép-Magyarország	breeding	adult	16	NWT	2	0	0	0	1	1	0	0	1	0	3	MDR	OXA+MAC+LIN
779	Enterococcus spp.	chicken	trachea	Közép-Magyarország	breeding	adult	2	WT	1	0	0	0	0	1	1	1	0	0	3	MDR	MAC+TET+PHE
786	Enterococcus spp.	chicken	cloaca	Észak-Magyarország	layer	adult	2	WT	8	0	0	0	0	1	1	1	1	0	4	MDR	MAC+TET+PHE+LIN
796	Enterococcus spp.	chicken	cloaca	Észak-Magyarország	layer	adult	2	WT	8	0	0	0	0	0	1	0	1	0	2	non-MDR	TET+LIN
800	Enterococcus spp.	chicken	cloaca	Észak-Magyarország	layer	adult	2	WT	1	0	0	0	0	1	1	1	1	0	4	MDR	MAC+TET+PHE+LIN
806	Enterococcus pseudoavium	chicken	trachea	Észak-Magyarország	layer	adult	4	WT	1	0	0	0	0	1	0	0	1	0	2	non-MDR	MAC+LIN
815	Enterococcus durans/hirae	chicken	trachea	Észak-Magyarország	layer	adult	1	WT	0.125	0	0	0	0	0	0	0	1	0	1	non-MDR	LIN
817	Enterococcus durans/hirae	chicken	trachea	Észak-Magyarország	layer	adult	2	WT	1	0	0	0	0	1	1	0	0	0	2	non-MDR	MAC+TET
824	Enterococcus spp.	chicken	cloaca	Észak-Magyarország	layer	adult	1	WT	0.125	0	0	0	0	0	0	1	1	0	2	non-MDR	PHE+LIN
826	Enterococcus spp.	chicken	cloaca	Észak-Magyarország	layer	adult	2	WT	4	0	0	0	0	1	0	0	1	0	2	non-MDR	MAC+LIN
841	Enterococcus spp.	turkey	trachea	Észak-Alföld	meat	young	32	NWT	4	0	0	0	1	1	1	1	1	0	5	MDR	OXA+MAC+TET+PHE+LIN
842	Enterococcus faecalis	turkey	trachea	Észak-Alföld	meat	young	2	WT	2	0	0	0	0	1	1	1	1	0	4	MDR	MAC+TET+PHE+LIN
859	Enterococcus spp.	turkey	cloaca	Észak-Alföld	meat	young	4	WT	8	0	0	0	0	1	1	0	1	0	3	MDR	MAC+TET+LIN
863	Enterococcus spp.	turkey	cloaca	Észak-Alföld	meat	young	4	WT	1	0	0	0	0	1	0	1	1	1	4	MDR	MAC+PHE+LIN+FQ
873	Enterococcus spp.	turkey	trachea	Észak-Magyarország	meat	young	4	WT	1	0	0	0	0	1	0	1	1	0	3	MDR	MAC+PHE+LIN
876	Enterococcus spp.	turkey	trachea	Észak-Magyarország	meat	young	4	WT	1	0	0	0	0	1	1	1	1	0	4	MDR	MAC+TET+PHE+LIN
889	Enterococcus durans/hirae	turkey	cloaca	Észak-Magyarország	meat	young	4	WT	1	0	0	0	0	1	1	1	1	0	4	MDR	MAC+TET+PHE+LIN
892	Enterococcus avium	turkey	cloaca	Észak-Magyarország	meat	young	256	NWT	256	0	0	1	1	1	1	0	1	0	5	MDR	GLY+OXA+MAC+TET+LIN
893	Enterococcus spp.	turkey	cloaca	Észak-Magyarország	meat	young	4	WT	1	0	0	0	0	1	1	0	1	0	3	MDR	MAC+TET+LIN
894	Enterococcus spp.	turkey	cloaca	Észak-Magyarország	meat	young	2	WT	4	1	0	0	0	0	1	1	1	0	4	MDR	CARB+TET+PHE+LIN
907	Enterococcus spp.	chicken	trachea	Dél-Dunántúl	meat	young	2	WT	1	0	0	0	0	1	1	1	1	1	5	MDR	MAC+TET+PHE+LIN+FQ
909	Enterococcus spp.	chicken	trachea	Dél-Dunántúl	meat	young	2	WT	1	0	1	0	0	1	1	1	1	1	6	MDR	BLA+MAC+TET+PHE+LIN+FQ
923	Enterococcus spp.	chicken	cloaca	Dél-Dunántúl	meat	young	2	WT	1	0	0	0	0	1	1	1	1	1	5	MDR	MAC+TET+PHE+LIN+FQ
927	Enterococcus spp.	chicken	cloaca	Dél-Dunántúl	meat	young	2	WT	1	0	1	0	0	1	1	0	1	1	5	MDR	BLA+MAC+TET+LIN+FQ
928	Enterococcus spp.	chicken	cloaca	Dél-Dunántúl	meat	young	2	WT	1	0	1	0	0	1	1	1	1	1	6	MDR	BLA+MAC+TET+PHE+LIN+FQ
936	Enterococcus spp.	turkey	trachea	Közép-Magyarország	meat	young	2	WT	1	0	0	0	0	0	1	1	1	1	4	MDR	TET+PHE+LIN+FQ
943	Enterococcus spp.	turkey	trachea	Közép-Magyarország	meat	young	2	WT	2	0	0	0	0	1	1	1	1	1	5	MDR	MAC+TET+PHE+LIN+FQ
944	Enterococcus faecalis	turkey	trachea	Közép-Magyarország	meat	young	2	WT	2	0	0	0	0	0	1	1	1	1	4	MDR	TET+PHE+LIN+FQ
945	Enterococcus avium	turkey	trachea	Közép-Magyarország	meat	young	2	WT	2	0	0	0	0	0	1	1	1	0	3	MDR	TET+PHE+LIN
959	Enterococcus spp.	turkey	cloaca	Közép-Magyarország	meat	young	2	WT	1	0	0	0	0	0	1	1	1	0	3	MDR	TET+PHE+LIN
961	Enterococcus durans/hirae	chicken	trachea	Közép-Magyarország	breeding	adult	2	WT	0.5	0	1	0	0	1	0	0	1	0	3	MDR	BLA+MAC+LIN
964	Enterococcus durans/hirae	chicken	trachea	Közép-Magyarország	breeding	adult	2	WT	0.5	0	0	0	0	1	1	0	1	1	4	MDR	MAC+TET+LIN+FQ
976	Enterococcus durans/hirae	chicken	cloaca	Közép-Magyarország	breeding	adult	2	WT	1	0	1	0	0	1	1	1	1	0	5	MDR	BLA+MAC+TET+PHE+LIN
978	Enterococcus faecium	chicken	cloaca	Közép-Magyarország	breeding	adult	2	WT	1	0	0	0	0	1	0	1	1	1	4	MDR	MAC+PHE+LIN+FQ
994	Enterococcus durans/hirae	chicken	trachea	Közép-Magyarország	breeding	adult	2	WT	1	0	1	0	0	1	1	1	1	1	6	MDR	BLA+MAC+TET+PHE+LIN+FQ
997	Enterococcus durans/hirae	chicken	trachea	Közép-Magyarország	breeding	adult	2	WT	1	0	0	0	0	1	1	1	1	0	4	MDR	MAC+TET+PHE+LIN
1002	Enterococcus durans/hirae	chicken	trachea	Közép-Magyarország	breeding	adult	0.015	WT	0.0007	0	1	0	0	1	1	1	1	0	5	MDR	BLA+MAC+TET+PHE+LIN
1003	Enterococcus durans/hirae	chicken	trachea	Közép-Magyarország	breeding	adult	0.015	WT	0.0007	0	1	0	0	1	1	1	1	1	6	MDR	BLA+MAC+TET+PHE+LIN+FQ
1004	Enterococcus durans/hirae	chicken	trachea	Közép-Magyarország	breeding	adult	2	WT	0.5	0	1	0	0	1	1	1	1	1	6	MDR	BLA+MAC+TET+PHE+LIN+FQ
1006	Enterococcus durans/hirae	chicken	cloaca	Közép-Magyarország	breeding	adult	2	WT	0.5	0	1	0	0	1	1	1	1	1	6	MDR	BLA+MAC+TET+PHE+LIN+FQ
1015	Enterococcus spp.	chicken	cloaca	Közép-Magyarország	breeding	adult	2	WT	1	0	1	0	0	1	1	1	1	0	5	MDR	BLA+MAC+TET+PHE+LIN
1017	Enterococcus durans/hirae	chicken	cloaca	Közép-Magyarország	breeding	adult	2	WT	0.5	0	1	0	0	1	1	1	1	0	5	MDR	BLA+MAC+TET+PHE+LIN
1018	Enterococcus spp.	chicken	cloaca	Közép-Magyarország	breeding	adult	2	WT	1	0	1	0	0	1	1	1	1	1	6	MDR	BLA+MAC+TET+PHE+LIN+FQ
1020	Enterococcus spp.	chicken	cloaca	Közép-Magyarország	breeding	adult	2	WT	1	0	1	0	0	1	1	0	1	0	4	MDR	BLA+MAC+TET+LIN
1031	Enterococcus durans/hirae	turkey	trachea	Dél-Dunántúl	meat	young	2	WT	1	0	1	0	0	1	1	1	1	0	5	MDR	BLA+MAC+TET+PHE+LIN
1033	Enterococcus durans/hirae	turkey	trachea	Dél-Dunántúl	meat	young	1	WT	0.25	0	1	0	0	1	1	1	1	0	5	MDR	BLA+MAC+TET+PHE+LIN
1036	Enterococcus spp.	turkey	cloaca	Dél-Dunántúl	meat	young	2	WT	2	0	1	0	0	1	1	1	1	0	5	MDR	BLA+MAC+TET+PHE+LIN
1038	Enterococcus spp.	turkey	cloaca	Dél-Dunántúl	meat	young	2	WT	1	0	1	0	0	1	1	1	1	1	6	MDR	BLA+MAC+TET+PHE+LIN+FQ
1041	Enterococcus spp.	turkey	cloaca	Dél-Dunántúl	meat	young	1	WT	0.125	0	1	0	0	1	1	0	1	0	4	MDR	BLA+MAC+TET+LIN
1046	Enterococcus spp.	turkey	cloaca	Dél-Dunántúl	meat	young	2	WT	1	0	1	0	0	1	1	1	1	0	5	MDR	BLA+MAC+TET+PHE+LIN
1047	Enterococcus spp.	turkey	cloaca	Dél-Dunántúl	meat	young	2	WT	2	0	0	0	0	1	1	1	1	0	4	MDR	MAC+TET+PHE+LIN
1049	Enterococcus spp.	turkey	cloaca	Dél-Dunántúl	meat	young	2	WT	1	0	1	0	0	1	1	0	1	1	5	MDR	BLA+MAC+TET+LIN+FQ
1058	Enterococcus spp.	turkey	trachea	Dél-Dunántúl	meat	young	2	WT	0.25	0	1	0	0	1	1	0	1	0	4	MDR	BLA+MAC+TET+LIN
1062	Enterococcus spp.	turkey	trachea	Dél-Dunántúl	meat	young	2	WT	1	0	1	0	0	1	1	1	1	0	5	MDR	BLA+MAC+TET+PHE+LIN
1064	Enterococcus spp.	turkey	trachea	Dél-Dunántúl	meat	young	2	WT	0.25	0	1	0	0	1	1	1	1	0	5	MDR	BLA+MAC+TET+PHE+LIN
1075	Enterococcus durans/hirae	turkey	cloaca	Dél-Dunántúl	meat	young	2	WT	1	0	1	0	0	1	1	1	1	1	6	MDR	BLA+MAC+TET+PHE+LIN+FQ
1088	Enterococcus durans/hirae	turkey	cloaca	Dél-Dunántúl	meat	young	0.5	WT	0.125	0	1	0	0	1	1	0	1	1	5	MDR	BLA+MAC+TET+LIN+FQ
1092	Enterococcus pseudoavium	turkey	trachea	Dél-Dunántúl	meat	young	2	WT	1	0	1	0	0	1	1	0	1	0	4	MDR	BLA+MAC+TET+LIN
1097	Enterococcus pseudoavium	turkey	cloaca	Dél-Dunántúl	meat	young	2	WT	1	0	0	0	0	1	1	0	1	1	4	MDR	MAC+TET+LIN+FQ
1098	Enterococcus spp.	turkey	cloaca	Dél-Dunántúl	meat	young	2	WT	1	0	0	0	0	1	1	0	1	1	4	MDR	MAC+TET+LIN+FQ
1108	Enterococcus pseudoavium	turkey	cloaca	Dél-Dunántúl	meat	young	2	WT	0.5	0	0	0	0	0	1	1	1	1	4	MDR	TET+PHE+LIN+FQ
1128	Enterococcus durans/hirae	chicken	cloaca	Nyugat-Dunántúl	breeding	adult	2	WT	0.5	0	1	0	0	1	1	0	1	1	5	MDR	BLA+MAC+TET+LIN+FQ
1131	Enterococcus durans/hirae	chicken	cloaca	Nyugat-Dunántúl	breeding	adult	2	WT	0.5	0	0	0	0	0	0	0	1	0	1	non-MDR	LIN
1132	Enterococcus durans/hirae	chicken	cloaca	Nyugat-Dunántúl	breeding	adult	2	WT	0.5	1	0	0	0	0	0	0	1	0	2	non-MDR	CARB+LIN
1137	Enterococcus durans/hirae	chicken	cloaca	Nyugat-Dunántúl	breeding	adult	2	WT	1	1	0	0	0	0	0	0	1	1	3	MDR	CARB+LIN+FQ
1138	Enterococcus durans/hirae	chicken	cloaca	Nyugat-Dunántúl	breeding	adult	2	WT	0.5	0	0	0	0	0	0	0	1	0	1	non-MDR	LIN
1141	Enterococcus spp.	chicken	trachea	Nyugat-Dunántúl	breeding	adult	2	WT	0.5	0	1	0	0	1	0	1	1	1	5	MDR	BLA+MAC+PHE+LIN+FQ
1157	Enterococcus spp.	chicken	cloaca	Nyugat-Dunántúl	breeding	adult	2	WT	1	1	0	0	0	1	0	1	1	1	5	MDR	CARB+MAC+PHE+LIN+FQ
1158	Enterococcus spp.	chicken	cloaca	Nyugat-Dunántúl	breeding	adult	2	WT	1	0	0	0	0	1	0	0	1	0	2	non-MDR	MAC+LIN
1159	Enterococcus spp.	chicken	cloaca	Nyugat-Dunántúl	breeding	adult	2	WT	0.5	0	0	0	0	1	0	1	1	1	4	MDR	MAC+PHE+LIN+FQ
1172	Enterococcus durans/hirae	chicken	trachea	Közép-Dunántúl	breeding	adult	2	WT	0.5	0	1	0	0	1	0	0	1	0	3	MDR	BLA+MAC+LIN
1178	Enterococcus spp.	chicken	trachea	Közép-Dunántúl	breeding	adult	2	WT	0.25	0	0	0	0	1	0	0	1	0	2	non-MDR	MAC+LIN
1191	Enterococcus durans/hirae	chicken	cloaca	Közép-Dunántúl	breeding	adult	2	WT	0.5	0	0	0	0	1	0	1	1	0	3	MDR	MAC+PHE+LIN
1194	Enterococcus cecorum	chicken	cloaca	Közép-Dunántúl	breeding	adult	2	WT	0.5	0	0	0	0	1	1	0	1	0	3	MDR	MAC+TET+LIN
1201	Enterococcus spp.	chicken	trachea	Dél-Dunántúl	layer	adult	2	WT	0.5	0	0	0	0	1	0	1	1	1	4	MDR	MAC+PHE+LIN+FQ
1211	Enterococcus spp.	chicken	trachea	Dél-Dunántúl	layer	adult	2	WT	0.5	0	1	0	0	1	1	1	1	1	6	MDR	BLA+MAC+TET+PHE+LIN+FQ
1218	Enterococcus spp.	chicken	cloaca	Dél-Dunántúl	layer	adult	2	WT	0.5	0	1	0	0	1	0	1	1	1	5	MDR	BLA+MAC+PHE+LIN+FQ
1219	Enterococcus spp.	chicken	cloaca	Dél-Dunántúl	layer	adult	2	WT	0.5	1	1	0	0	1	1	1	1	0	6	MDR	CARB+BLA+MAC+TET+PHE+LIN
1221	Enterococcus spp.	chicken	cloaca	Dél-Dunántúl	layer	adult	2	WT	1	0	1	0	0	1	0	1	1	1	5	MDR	BLA+MAC+PHE+LIN+FQ
1225	Enterococcus spp.	chicken	cloaca	Dél-Dunántúl	layer	adult	2	WT	0.5	1	1	0	0	1	1	1	1	1	7	MDR	CARB+BLA+MAC+TET+PHE+LIN+FQ
1226	Enterococcus spp.	chicken	cloaca	Dél-Dunántúl	layer	adult	2	WT	4	0	1	0	0	1	1	1	1	1	6	MDR	BLA+MAC+TET+PHE+LIN+FQ
1229	Enterococcus spp.	chicken	cloaca	Dél-Dunántúl	layer	adult	2	WT	0.5	0	1	0	0	1	1	1	1	1	6	MDR	BLA+MAC+TET+PHE+LIN+FQ
1234	Enterococcus spp.	turkey	trachea	Közép-Magyarország	breeding	adult	1	WT	1	0	0	0	0	1	1	0	1	1	4	MDR	MAC+TET+LIN+FQ
1246	Enterococcus spp.	turkey	cloaca	Közép-Magyarország	breeding	adult	1	WT	1	0	0	0	0	1	1	1	1	1	5	MDR	MAC+TET+PHE+LIN+FQ
1261	Enterococcus spp.	turkey	trachea	Közép-Magyarország	breeding	adult	1	WT	1	0	1	0	0	1	1	1	1	1	6	MDR	BLA+MAC+TET+PHE+LIN+FQ
1276	Enterococcus spp.	turkey	cloaca	Közép-Magyarország	breeding	adult	1	WT	1	0	0	0	0	1	1	1	1	1	5	MDR	MAC+TET+PHE+LIN+FQ
1286	Enterococcus spp.	turkey	cloaca	Közép-Magyarország	breeding	adult	2	WT	1	0	0	0	0	1	1	1	1	1	5	MDR	MAC+TET+PHE+LIN+FQ
1299	Enterococcus spp.	chicken	trachea	Észak-Magyarország	layer	adult	2	WT	0.5	0	0	0	0	0	1	0	1	1	3	MDR	TET+LIN+FQ
1301	Enterococcus spp.	chicken	trachea	Észak-Magyarország	layer	adult	1	WT	1	0	0	0	0	0	1	0	1	1	3	MDR	TET+LIN+FQ
1303	Enterococcus spp.	chicken	trachea	Észak-Magyarország	layer	adult	1	WT	0.5	0	0	0	0	0	1	1	1	1	4	MDR	TET+PHE+LIN+FQ
1305	Enterococcus spp.	chicken	trachea	Észak-Magyarország	layer	adult	2	WT	1	0	0	0	0	0	1	1	1	1	4	MDR	TET+PHE+LIN+FQ
1312	Enterococcus spp.	chicken	cloaca	Észak-Magyarország	layer	adult	2	WT	1	0	0	0	0	1	1	0	1	1	4	MDR	MAC+TET+LIN+FQ

## Sheet: Supplementary Table S4b
MDR_pattern	n	percent_of_isolates
MAC+TET+PHE+LIN	25	11.5
BLA+MAC+TET+PHE+LIN+FQ	21	9.6
MAC+TET+LIN	18	8.3
BLA+MAC+TET+PHE+LIN	17	7.8
MAC+TET+PHE+LIN+FQ	13	6
MAC+LIN	12	5.5
MAC+TET+LIN+FQ	10	4.6
GLY+OXA+MAC+TET+LIN	6	2.8
TET+PHE+LIN+FQ	6	2.8
BLA+MAC+TET+LIN	6	2.8
GLY+OXA+MAC+TET+PHE+LIN	5	2.3
MAC+PHE+LIN	4	1.8
BLA+MAC+TET+LIN+FQ	4	1.8
TET+LIN+FQ	4	1.8
BLA+GLY+OXA+MAC+TET+PHE+LIN+FQ	4	1.8
MAC+PHE+LIN+FQ	4	1.8
LIN	3	1.4
BLA+OXA+MAC+TET+PHE+LIN+FQ	3	1.4
BLA+MAC+PHE+LIN+FQ	3	1.4
OXA+MAC+TET+LIN	2	0.9
OXA+MAC+TET+PHE+LIN	2	0.9
PHE+LIN	2	0.9
TET+PHE+LIN	2	0.9
GLY+OXA+MAC+TET+LIN+FQ	2	0.9
GLY+MAC+TET+LIN+FQ	2	0.9
BLA+OXA+MAC+TET+PHE+LIN	2	0.9
BLA+MAC+LIN	2	0.9
CARB+BLA+GLY+OXA+MAC+TET+PHE+LIN	2	0.9
CARB+BLA+MAC+TET+PHE+LIN+FQ	2	0.9
TET+LIN	1	0.5
BLA+OXA+MAC+TET+LIN+FQ	1	0.5
BLA+OXA+MAC+TET+PHE+FQ	1	0.5
OXA+MAC+TET+LIN+FQ	1	0.5
CARB+TET+LIN	1	0.5
OXA+MAC+LIN	1	0.5
CARB+BLA+GLY+OXA+MAC+TET+LIN+FQ	1	0.5
BLA+GLY+OXA+MAC+TET+PHE+LIN	1	0.5
MAC+TET+PHE	1	0.5
CARB+BLA+GLY+OXA+MAC+TET+PHE+LIN+FQ	1	0.5
CARB+BLA+MAC+TET+PHE+LIN	1	0.5
MAC+TET	1	0.5
CARB+OXA+MAC+TET+PHE	1	0.5
CARB+GLY+OXA+MAC+TET+LIN	1	0.5
MAC+PHE	1	0.5
CARB+GLY+OXA+MAC+TET+LIN+FQ	1	0.5
LIN+FQ	1	0.5
CARB+LIN	1	0.5
GLY+OXA+MAC+TET+PHE+LIN+FQ	1	0.5
CARB+LIN+FQ	1	0.5
GLY+OXA+MAC+TET+PHE	1	0.5
CARB+MAC+PHE+LIN+FQ	1	0.5
CARB+MAC+TET+LIN+FQ	1	0.5
GLY+OXA+MAC+PHE+LIN	1	0.5
GLY+MAC+TET+PHE+LIN+FQ	1	0.5
GLY+MAC+TET+PHE+LIN	1	0.5
BLA+GLY+OXA+MAC+TET+LIN+FQ	1	0.5
GLY+MAC+TET+LIN	1	0.5
CARB+TET+PHE+LIN	1	0.5
BLA+GLY+MAC+TET+PHE+LIN+FQ	1	0.5

## Sheet: Supplementary Table S4c
Resistant_class_count	n	percent_of_isolates
1	3	1.4
2	19	8.7
3	34	15.6
4	55	25.2
5	54	24.8
6	35	16.1
7	10	4.6
8	7	3.2
9	1	0.5
