# Supplementary material for: Phenotypic and genomic characterization of linezolid non-susceptibility in poultry-derived multidrug-resistant Enterococcus spp. from Hungary
Source: Front Vet Sci. 2026 May 19;13:1781468. doi: 10.3389/fvets.2026.1781468 (PMC13226017; doi:10.3389/fvets.2026.1781468)
Supplement: Supplementary file 6 [file Table_5.xlsx]

## Sheet: Supplementary Table S5
ISOLATE_ID	MLST scheme (inferred)	ST (Sequence type)	adk	aroE	atpA	ddl	gdh	gki	gyd	pstS	purK	xpt	yqiL	Allelic profile (locus_allele)	Notes
18	Enterococcus faecalis	634		4			8	5	7	7		4	1	aroE_4; gdh_8; gki_5; gyd_7; pstS_7; xpt_4; yqiL_1
22	Enterococcus faecium	395	18		47	67	67		16	199	117			adk_18; atpA_47; ddl_67; gdh_67; purK_117; gyd_16; pstS_199
142	Enterococcus faecalis	634		4			8	5	7	7		4	1	aroE_4; gdh_8; gki_5; gyd_7; pstS_7; xpt_4; yqiL_1
153	Enterococcus faecalis	376		7			5	3	1	1		7	6	aroE_7; gdh_5; gki_3; gyd_1; pstS_1; xpt_7; yqiL_6
170	Enterococcus faecium	65	1		5	2	1		1	36	6			adk_1; atpA_5; ddl_2; gdh_1; purK_6; gyd_1; pstS_36
179	Enterococcus faecalis	404		14			17	1	2	3		14	1	aroE_14; gdh_17; gki_1; gyd_2; pstS_3; xpt_14; yqiL_1
189	Enterococcus faecalis	404		14			17	1	2	3		14	1	aroE_14; gdh_17; gki_1; gyd_2; pstS_3; xpt_14; yqiL_1
198	Enterococcus faecalis	404		17			15	1	2	33		15	11	aroE_17; gdh_15; gki_1; gyd_2; pstS_33; xpt_15; yqiL_11	gdh: ambiguous (15/92)
238	Enterococcus faecalis	404		17			15	1	2	33		15	11	aroE_17; gdh_15; gki_1; gyd_2; pstS_33; xpt_15; yqiL_11	gdh: ambiguous (15/92)
243	Enterococcus faecalis	8		30			64	68	1	36		25	30	aroE_30; gdh_64; gki_68; gyd_1; pstS_36; xpt_25; yqiL_30
245	Enterococcus faecalis	316		6			20	17	1	3		1	122	aroE_6; gdh_20; gki_17; gyd_1; pstS_3; xpt_1; yqiL_122
253	Enterococcus faecalis	634		4			8	5	7	7		4	1	aroE_4; gdh_8; gki_5; gyd_7; pstS_7; xpt_4; yqiL_1
254	Enterococcus faecalis	8		30			64	68	1	36		25	30	aroE_30; gdh_64; gki_68; gyd_1; pstS_36; xpt_25; yqiL_30
260	Enterococcus faecalis	300		6			12	5	7	3		34	5	aroE_6; gdh_12; gki_5; gyd_7; pstS_3; xpt_34; yqiL_5
274	Enterococcus faecium	195	1		5	2	1		1	7	6			adk_1; atpA_5; ddl_2; gdh_1; purK_6; gyd_1; pstS_7
290	Enterococcus faecalis	79		83			18	80	1	24		70	15	aroE_83; gdh_18; gki_80; gyd_1; pstS_24; xpt_70; yqiL_15
296	Enterococcus faecium	376	1		9	2	1		1	16	6			adk_1; atpA_9; ddl_2; gdh_1; purK_6; gyd_1; pstS_16
301	Enterococcus faecium	65	1		5	2	1		1	36	6			adk_1; atpA_5; ddl_2; gdh_1; purK_6; gyd_1; pstS_36
302	Enterococcus faecalis	18		10			3	5	2	32		2	7	aroE_10; gdh_3; gki_5; gyd_2; pstS_32; xpt_2; yqiL_7
303	Enterococcus faecalis	16		3			15	2	2	33		49	11	aroE_3; gdh_15; gki_2; gyd_2; pstS_33; xpt_49; yqiL_11
313	Enterococcus faecalis	16		3			15	2	2	33		49	11	aroE_3; gdh_15; gki_2; gyd_2; pstS_33; xpt_49; yqiL_11
317	Enterococcus faecium	139	1		9	2	6		1	7	6			adk_1; atpA_9; ddl_2; gdh_6; purK_6; gyd_1; pstS_7
322	Enterococcus faecalis	404		14			17	1	2	3		14	1	aroE_14; gdh_17; gki_1; gyd_2; pstS_3; xpt_14; yqiL_1
323	Enterococcus faecalis	634		3			15	2	2	19		49	11	aroE_3; gdh_15; gki_2; gyd_2; pstS_19; xpt_49; yqiL_11
326	Enterococcus faecalis	1870		3			12	17	7	17		2	5	aroE_3; gdh_12; gki_17; gyd_7; pstS_17; xpt_2; yqiL_5
328	Enterococcus faecium	1866	1		9	2	1		1	7	6			adk_1; atpA_9; ddl_2; gdh_1; purK_6; gyd_1; pstS_7
329	Enterococcus faecium	356	1		194	2	6		1	1	6			adk_1; atpA_194; ddl_2; gdh_6; purK_6; gyd_1; pstS_1
391	Enterococcus faecium	195	1		5	2	1		1	7	6			adk_1; atpA_5; ddl_2; gdh_1; purK_6; gyd_1; pstS_7
399	Enterococcus faecium	378	1		9	2	7		1	1	6			adk_1; atpA_9; ddl_2; gdh_7; purK_6; gyd_1; pstS_1
428	Enterococcus faecalis	376		7			5	3	1	1		7	6	aroE_7; gdh_5; gki_3; gyd_1; pstS_1; xpt_7; yqiL_6
432	Enterococcus faecalis	404		14			17	1	2	3		14	1	aroE_14; gdh_17; gki_1; gyd_2; pstS_3; xpt_14; yqiL_1
434	Enterococcus faecalis	404		14			17	1	2	3		14	1	aroE_14; gdh_17; gki_1; gyd_2; pstS_3; xpt_14; yqiL_1
437	Enterococcus faecium	356	1		194	2	6		1	1	6			adk_1; atpA_194; ddl_2; gdh_6; purK_6; gyd_1; pstS_1
444	Enterococcus faecium	378	1		9	2	7		1	1	6			adk_1; atpA_9; ddl_2; gdh_7; purK_6; gyd_1; pstS_1
447	Enterococcus faecalis	404		17			15	1	2	33		15	11	aroE_17; gdh_15; gki_1; gyd_2; pstS_33; xpt_15; yqiL_11	gdh: ambiguous (15/92)
450	Enterococcus faecalis	8		30			64	68	1	36		25	30	aroE_30; gdh_64; gki_68; gyd_1; pstS_36; xpt_25; yqiL_30
479	Enterococcus faecalis	8		30			64	68	1	36		25	30	aroE_30; gdh_64; gki_68; gyd_1; pstS_36; xpt_25; yqiL_30
543	Enterococcus faecium	1866	1		5	2	1		1	36	6			adk_1; atpA_5; ddl_2; gdh_1; gyd_1; pstS_36; purK_6
555	Enterococcus faecium	395	18		47	67	67		16	199	117			adk_18; atpA_47; ddl_67; gdh_67; purK_117; gyd_16; pstS_199
590	Enterococcus faecalis	8		30			64	68	1	36		25	30	aroE_30; gdh_64; gki_68; gyd_1; pstS_36; xpt_25; yqiL_30
627	Enterococcus faecium	376	1		9	2	1		1	16	6			adk_1; atpA_9; ddl_2; gdh_1; purK_6; gyd_1; pstS_16
645	Enterococcus faecium	1866	1		9	2	1		1	7	6			adk_1; atpA_9; ddl_2; gdh_1; purK_6; gyd_1; pstS_7
649	Enterococcus casseliflavus	Not applicable												classic MLST scheme not applied
655	Enterococcus faecium	65	1		5	2	1		1	36	6			adk_1; atpA_5; ddl_2; gdh_1; purK_6; gyd_1; pstS_36
718	Enterococcus faecalis	16		3			15	2	2	33		49	11	aroE_3; gdh_15; gki_2; gyd_2; pstS_33; xpt_49; yqiL_11
724	Enterococcus faecalis	18		10			3	5	2	32		2	7	aroE_10; gdh_3; gki_5; gyd_2; pstS_32; xpt_2; yqiL_7
730	Enterococcus faecalis	16		3			15	2	2	33		49	11	aroE_3; gdh_15; gki_2; gyd_2; pstS_33; xpt_49; yqiL_11
734	Enterococcus faecalis	16		3			15	2	2	33		49	11	aroE_3; gdh_15; gki_2; gyd_2; pstS_33; xpt_49; yqiL_11
759	Enterococcus faecium	139	1		9	2	6		1	7	6			adk_1; atpA_9; ddl_2; gdh_6; purK_6; gyd_1; pstS_7
786	Enterococcus faecalis	16		3			15	2	2	33		49	11	aroE_3; gdh_15; gki_2; gyd_2; pstS_33; xpt_49; yqiL_11
796	Enterococcus faecalis	207		2			4	3	4	46		1	3	aroE_2; gdh_4; gki_3; gyd_4; pstS_46; xpt_1; yqiL_3
826	Enterococcus gallinarum	Not applicable												classic MLST scheme not applied
841	Enterococcus faecium	1866	1		9	2	1		1	7	6			adk_1; atpA_9; ddl_2; gdh_1; purK_6; gyd_1; pstS_7
892	Enterococcus faecalis	404		14			17	1	2	3		14	1	aroE_14; gdh_17; gki_1; gyd_2; pstS_3; xpt_14; yqiL_1
909	Enterococcus faecalis	207		2			4	3	4	46		1	3	aroE_2; gdh_4; gki_3; gyd_4; pstS_46; xpt_1; yqiL_3
927	Enterococcus faecalis	404		17			15	1	2	33		15	11	aroE_17; gdh_15; gki_1; gyd_2; pstS_33; xpt_15; yqiL_11	gdh: ambiguous (15/92)
1015	Enterococcus faecalis	207		2			4	3	4	46		1	3	aroE_2; gdh_4; gki_3; gyd_4; pstS_46; xpt_1; yqiL_3
1020	Enterococcus faecalis	207		2			4	3	4	46		1	3	aroE_2; gdh_4; gki_3; gyd_4; pstS_46; xpt_1; yqiL_3
1062	Enterococcus faecalis	316		6			20	17	1	3		1	122	aroE_6; gdh_20; gki_17; gyd_1; pstS_3; xpt_1; yqiL_122
1092	Enterococcus faecalis	300		6			12	5	7	3		34	5	aroE_6; gdh_12; gki_5; gyd_7; pstS_3; xpt_34; yqiL_5
1098	Enterococcus faecalis	634		3			15	2	2	19		49	11	aroE_3; gdh_15; gki_2; gyd_2; pstS_19; xpt_49; yqiL_11
1128	Enterococcus faecium	356	1		194	2	6		1	1	6			adk_1; atpA_194; ddl_2; gdh_6; purK_6; gyd_1; pstS_1
1132	Enterococcus faecium	376	1		9	2	1		1	16	6			adk_1; atpA_9; ddl_2; gdh_1; purK_6; gyd_1; pstS_16
1211	Enterococcus faecium	378	1		9	2	7		1	1	6			adk_1; atpA_9; ddl_2; gdh_7; purK_6; gyd_1; pstS_1
1219	Enterococcus faecium	376	1		9	2	1		1	16	6			adk_1; atpA_9; ddl_2; gdh_1; purK_6; gyd_1; pstS_16
1221	Enterococcus faecium	195	1		5	2	1		1	7	6			adk_1; atpA_5; ddl_2; gdh_1; purK_6; gyd_1; pstS_7
1225	Enterococcus faecalis	1870		3			12	17	7	17		2	5	aroE_3; gdh_12; gki_17; gyd_7; pstS_17; xpt_2; yqiL_5
1226	Enterococcus faecalis	207		2			4	3	4	46		1	3	aroE_2; gdh_4; gki_3; gyd_4; pstS_46; xpt_1; yqiL_3
1229	Enterococcus faecium	1866	1		9	2	1		1	7	6			adk_1; atpA_9; ddl_2; gdh_1; purK_6; gyd_1; pstS_7
1234	Enterococcus casseliflavus	Not applicable												classic MLST scheme not applied
1261	Enterococcus faecalis	207		2			4	3	4	46		1	3	aroE_2; gdh_4; gki_3; gyd_4; pstS_46; xpt_1; yqiL_3
1312	Enterococcus faecium	1866	1		9	2	1		1	7	6			adk_1; atpA_9; ddl_2; gdh_1; purK_6; gyd_1; pstS_7
1191	Enterococcus faecalis	207		2			4	3	4	46		1	3	aroE_2; gdh_4; gki_3; gyd_4; pstS_46; xpt_1; yqiL_3

## Sheet: Notes
Purpose:	Supplementary Table S5 reports species-specific PubMLST MLST results for the WGS subset.
Schemes:	E. faecalis scheme: aroE–gdh–gki–gyd–pstS–xpt–yqiL; E. faecium scheme: adk–atpA–ddl–gdh–purK–gyd–pstS.
Allele numbers:	Allele values are PubMLST allele identifiers (not isolate counts).
ST assignment:	STs were assigned by exact 7-locus allele-profile matching against PubMLST.
Non-applicable species:	For non-faecalis/faecium Enterococcus spp., ST was not assigned (not applicable).
