# Supplementary material for: Phenotypic and genomic characterization of linezolid non-susceptibility in poultry-derived multidrug-resistant Enterococcus spp. from Hungary
Source: Front Vet Sci. 2026 May 19;13:1781468. doi: 10.3389/fvets.2026.1781468 (PMC13226017; doi:10.3389/fvets.2026.1781468)
Supplement: Supplementary file 7 [file Table_6.xlsx]

## Sheet: Sumamry
Isolate ID	Species	Animal	Region	Linezolid MIC (µg/mL)	CLSI category (S/I/R)	EUCAST WT/NWT (WT ≤4; NWT >4)	23S rRNA: G2576T (yes/no)	optrA	poxtA	cfr	cfr(B)	emeA	efrA	efrB	lsaA	efmA	Vancomycin MIC (µg/mL)	CLSI category (S/I/R)	vanA	vanB	vanD	vanM	vanC cluster	vanW
18	Enterococcus faecalis	turkey	Észak-Alföld	32	R	NWT	no	no	no	no	no	yes	yes	no	no	no	2	I	no	no	no	no	no	no
22	Enterococcus faecium	turkey	Észak-Alföld	2	S	WT	no	no	no	no	no	no	yes	no	no	yes	0.5	I	no	no	no	no	no	no
142	Enterococcus faecalis	chicken	Dél-Alföld	128	R	NWT	no	no	no	no	no	no	yes	no	no	no	512	R	no	no	no	no	yes	no
153	Enterococcus faecalis	turkey	Észak-Alföld	128	R	NWT	no	no	no	no	no	yes	yes	yes	yes	no	1	I	no	no	no	no	no	no
170	Enterococcus faecium	turkey	Észak-Alföld	2	S	WT	no	no	no	no	no	yes	yes	yes	yes	no	1	I	no	no	no	no	no	no
179	Enterococcus faecalis	turkey	Észak-Alföld	256	R	NWT	yes	no	no	no	no	yes	yes	yes	yes	no	1	I	no	no	no	no	no	no
189	Enterococcus faecalis	chicken	Dél-Dunántúl	2	S	WT	no	no	no	no	no	yes	yes	yes	yes	no	2	I	no	no	no	no	no	no
198	Enterococcus faecalis	chicken	Dél-Dunántúl	32	R	NWT	no	no	no	no	no	no	no	no	no	no	512	R	no	no	no	no	yes	yes
238	Enterococcus faecalis	chicken	Közép-Dunántúl	1	S	WT	no	no	no	no	no	yes	yes	yes	yes	yes	16	R	no	no	no	no	no	no
243	Enterococcus faecalis	turkey	Dél-Alföld	512	R	NWT	yes	no	no	no	no	no	yes	no	no	yes	512	R	no	no	no	no	no	no
245	Enterococcus faecalis	turkey	Dél-Alföld	512	R	NWT	yes	no	no	no	no	no	no	no	no	no	512	R	no	no	no	no	no	no
253	Enterococcus faecalis	turkey	Dél-Alföld	2	S	WT	no	no	no	no	no	yes	yes	yes	yes	no	1	I	no	no	no	no	no	no
254	Enterococcus faecalis	turkey	Dél-Alföld	512	R	NWT	yes	no	no	no	no	no	no	no	no	no	512	R	no	no	no	no	no	no
260	Enterococcus faecalis	turkey	Dél-Alföld	2	S	WT	no	no	no	no	no	yes	yes	yes	yes	no	1	I	no	no	no	no	no	no
274	Enterococcus faecium	chicken	Közép-Dunántúl	2	S	WT	no	no	no	no	no	no	yes	no	no	yes	2	I	no	no	no	no	no	no
290	Enterococcus faecalis	chicken	Közép-Dunántúl	2	S	WT	no	no	no	no	no	yes	yes	yes	yes	no	1	I	no	no	no	no	no	no
296	Enterococcus faecium	chicken	Közép-Dunántúl	2	S	WT	no	no	no	no	no	yes	yes	yes	yes	no	4	R	no	no	no	no	no	no
301	Enterococcus faecium	chicken	Közép-Dunántúl	256	R	NWT	yes	no	no	no	no	yes	yes	yes	yes	no	0.5	I	no	no	no	no	no	no
302	Enterococcus faecalis	chicken	Közép-Dunántúl	1	S	WT	no	no	no	no	no	yes	yes	yes	yes	no	2	I	no	no	no	no	no	no
303	Enterococcus faecalis	chicken	Közép-Dunántúl	2	S	WT	no	no	no	no	no	yes	yes	yes	yes	yes	1	I	no	no	no	no	no	no
313	Enterococcus faecalis	chicken	Közép-Dunántúl	64	R	NWT	no	no	no	no	no	no	no	no	no	no	2	I	no	no	no	no	no	no
317	Enterococcus faecium	chicken	Közép-Dunántúl	1	S	WT	no	no	no	no	no	yes	yes	yes	yes	no	0.5	I	no	no	no	no	no	no
322	Enterococcus faecalis	chicken	Közép-Dunántúl	64	R	NWT	no	no	no	no	no	no	yes	no	no	no	512	R	no	no	no	no	yes	no
323	Enterococcus faecalis	chicken	Közép-Dunántúl	256	R	NWT	yes	no	no	no	no	yes	yes	yes	yes	no	1	I	no	no	no	no	no	no
326	Enterococcus faecalis	chicken	Közép-Dunántúl	0.5	S	WT	no	no	no	no	no	no	yes	no	yes	yes	128	R	no	no	no	no	no	no
328	Enterococcus faecium	chicken	Közép-Dunántúl	16	R	NWT	no	no	no	no	no	yes	yes	yes	yes	no	512	R	no	no	no	no	no	no
329	Enterococcus faecium	chicken	Közép-Dunántúl	128	R	NWT	no	no	no	no	no	yes	yes	yes	yes	no	256	R	no	no	no	no	no	no
391	Enterococcus faecium	chicken	Észak-Alföld	256	R	NWT	yes	no	no	no	no	no	no	no	no	no	256	R	no	no	no	no	no	no
399	Enterococcus faecium	chicken	Észak-Alföld	256	R	NWT	no	no	no	no	no	no	yes	no	no	yes	128	R	no	no	no	no	no	no
428	Enterococcus faecalis	chicken	Észak-Alföld	2	S	WT	no	no	no	no	no	yes	yes	yes	yes	no	2	I	no	no	no	no	no	no
432	Enterococcus faecalis	chicken	Észak-Alföld	2	S	WT	no	no	no	no	no	no	yes	no	no	yes	4	R	no	no	no	no	no	no
434	Enterococcus faecalis	chicken	Észak-Alföld	256	R	NWT	no	no	no	no	no	no	no	no	no	no	256	R	no	no	no	no	no	no
437	Enterococcus faecium	chicken	Észak-Alföld	1	S	WT	no	no	no	no	no	yes	yes	yes	yes	no	0.5	I	no	no	no	no	no	no
444	Enterococcus faecium	chicken	Észak-Alföld	1	S	WT	no	no	no	no	no	yes	yes	yes	yes	no	256	R	no	no	no	no	yes	no
447	Enterococcus faecalis	chicken	Észak-Alföld	128	R	NWT	no	no	no	no	no	yes	yes	yes	yes	no	1	I	no	no	no	no	no	no
450	Enterococcus faecalis	chicken	Észak-Alföld	16	R	NWT	no	no	no	no	no	no	no	no	no	no	512	R	no	no	no	no	no	no
479	Enterococcus faecalis	turkey	Közép-Dunántúl	2	S	WT	no	no	no	no	no	yes	yes	yes	yes	no	256	R	no	no	no	no	no	no
543	Enterococcus faecium	turkey	Nyugat-Dunántúl	128	R	NWT	no	no	no	no	no	yes	yes	yes	yes	no	1	I	no	no	no	no	no	no
555	Enterococcus faecium	turkey	Nyugat-Dunántúl	2	S	WT	no	no	no	no	no	yes	yes	yes	yes	no	16	R	no	no	no	no	no	no
590	Enterococcus faecalis	turkey	Észak-Magyarország	8	R	NWT	no	no	no	no	no	yes	yes	yes	yes	no	4	R	no	no	no	no	no	no
627	Enterococcus faecium	turkey	Észak-Magyarország	1	S	WT	no	no	no	no	no	yes	yes	yes	yes	no	32	R	no	no	no	no	no	no
645	Enterococcus faecium	turkey	Nyugat-Dunántúl	1	S	WT	no	no	no	no	no	yes	yes	yes	yes	no	16	R	no	no	no	no	no	no
649	Enterococcus casseliflavus	turkey	Nyugat-Dunántúl	4	I	WT	no	no	no	no	no	yes	yes	yes	yes	no	8	R	no	no	no	no	no	no
655	Enterococcus faecium	turkey	Nyugat-Dunántúl	4	I	WT	no	no	no	no	no	yes	yes	yes	yes	yes	8	R	no	no	no	no	no	no
718	Enterococcus faecalis	chicken	Közép-Dunántúl	4	I	WT	no	no	no	no	no	yes	yes	yes	yes	no	8	R	no	no	no	no	no	no
724	Enterococcus faecalis	turkey	Közép-Dunántúl	4	I	WT	no	no	no	no	no	yes	yes	yes	yes	no	4	R	no	no	no	no	no	no
730	Enterococcus faecalis	turkey	Közép-Dunántúl	256	R	NWT	no	no	no	no	no	yes	yes	yes	yes	no	512	R	no	no	no	no	no	no
734	Enterococcus faecalis	turkey	Közép-Dunántúl	256	R	NWT	no	no	no	no	no	yes	yes	yes	yes	no	512	R	no	no	no	no	no	no
759	Enterococcus faecium	chicken	Közép-Magyarország	2	S	WT	no	no	no	no	no	yes	yes	yes	yes	yes	4	R	no	no	no	no	no	no
786	Enterococcus faecalis	chicken	Észak-Magyarország	2	S	WT	no	no	no	no	no	yes	yes	yes	yes	no	8	R	no	no	no	no	no	no
796	Enterococcus faecalis	chicken	Észak-Magyarország	2	S	WT	no	no	no	no	no	yes	yes	yes	yes	no	8	R	no	no	no	no	no	no
826	Enterococcus gallinarum	chicken	Észak-Magyarország	2	S	WT	no	no	no	no	no	yes	yes	yes	yes	yes	4	R	no	no	no	no	no	no
841	Enterococcus faecium	turkey	Észak-Alföld	32	R	NWT	no	no	no	no	no	yes	yes	yes	yes	yes	4	R	no	no	no	no	no	no
892	Enterococcus faecalis	turkey	Észak-Magyarország	256	R	NWT	no	no	no	no	no	yes	yes	yes	yes	no	256	R	no	no	no	no	no	no
909	Enterococcus faecalis	chicken	Dél-Dunántúl	2	S	WT	no	no	no	no	no	yes	yes	yes	yes	no	1	I	no	no	no	no	no	no
927	Enterococcus faecalis	chicken	Dél-Dunántúl	2	S	WT	no	no	no	no	no	yes	yes	yes	yes	no	1	I	no	no	no	no	no	no
1015	Enterococcus faecalis	chicken	Közép-Magyarország	2	S	WT	no	no	no	no	no	yes	yes	yes	yes	no	1	I	no	no	no	no	no	no
1020	Enterococcus faecalis	chicken	Közép-Magyarország	2	S	WT	no	no	no	no	no	yes	yes	yes	yes	no	1	I	no	no	no	no	no	no
1062	Enterococcus faecalis	turkey	Dél-Dunántúl	2	S	WT	no	no	no	no	no	yes	yes	yes	yes	no	1	I	no	no	no	no	no	no
1092	Enterococcus faecalis	turkey	Dél-Dunántúl	2	S	WT	no	no	no	no	no	yes	yes	yes	yes	no	1	I	no	no	no	no	no	no
1098	Enterococcus faecalis	turkey	Dél-Dunántúl	2	S	WT	no	no	no	no	no	yes	yes	yes	yes	no	1	I	no	no	no	no	no	no
1128	Enterococcus faecium	chicken	Nyugat-Dunántúl	2	S	WT	no	no	no	no	no	no	yes	yes	yes	yes	0.5	I	no	no	no	no	no	no
1132	Enterococcus faecium	chicken	Nyugat-Dunántúl	2	S	WT	no	no	no	no	no	no	yes	yes	yes	yes	0.5	I	no	no	no	no	no	no
1211	Enterococcus faecium	chicken	Dél-Dunántúl	2	S	WT	no	no	no	no	no	no	yes	yes	yes	yes	0.5	I	no	no	no	no	no	no
1219	Enterococcus faecium	chicken	Dél-Dunántúl	2	S	WT	no	no	no	no	no	no	yes	yes	yes	yes	0.5	I	no	no	no	no	no	no
1221	Enterococcus faecium	chicken	Dél-Dunántúl	2	S	WT	no	no	no	no	no	no	yes	yes	yes	yes	1	I	no	no	no	no	no	no
1225	Enterococcus faecalis	chicken	Dél-Dunántúl	2	S	WT	no	no	no	no	no	no	yes	yes	yes	yes	0.5	I	no	no	no	no	no	no
1226	Enterococcus faecalis	chicken	Dél-Dunántúl	2	S	WT	no	no	no	no	no	yes	yes	yes	yes	no	4	R	no	no	no	no	no	no
1229	Enterococcus faecium	chicken	Dél-Dunántúl	2	S	WT	no	no	no	no	no	no	yes	yes	yes	yes	0.5	I	no	no	no	no	no	no
1234	Enterococcus casseliflavus	turkey	Közép-Magyarország	1	S	WT	no	no	no	no	no	yes	yes	yes	yes	no	1	I	no	no	no	no	no	no
1261	Enterococcus faecalis	turkey	Közép-Magyarország	1	S	WT	no	no	no	no	no	yes	yes	yes	yes	no	1	I	no	no	no	no	no	no
1312	Enterococcus faecium	chicken	Észak-Magyarország	2	S	WT	no	no	no	no	no	no	yes	yes	yes	yes	1	I	no	no	no	no	no	no
1191	Enterococcus faecalis	chicken	Közép-Dunántúl	2	S	WT	no	no	no	no	no	yes	yes	yes	yes	yes	0.5	I	no	no	no	no	no	no
