# Supplementary material for: Phenotypic and genomic characterization of linezolid non-susceptibility in poultry-derived multidrug-resistant Enterococcus spp. from Hungary
Source: Front Vet Sci. 2026 May 19;13:1781468. doi: 10.3389/fvets.2026.1781468 (PMC13226017; doi:10.3389/fvets.2026.1781468)
Supplement: Supplementary file 8 [file Table_7.xlsx]

## Sheet: Supplementary Table S7
Gene	N genomes screened	Detected in CARD/RGI (n)	Detected in ResFinder (ABRicate) (n)	Detected in AMRFinderPlus (n)	Concordant across databases?	Discordant?
optrA	73	0	0	0	Yes	No
poxtA	73	0	0	0	Yes	No
cfr	73	0	0	0	Yes	No
cfr(B)	73	0	0	0	Yes	No

## Sheet: Notes
Notes
Counts reflect the number of genomes with a positive detection for each gene in each database.
In this dataset, optrA/poxtA/cfr/cfr(B) were not detected in any of the 73 genomes across all three resources (0/73).
