# Supplementary material for: Phenotypic and genomic characterization of linezolid non-susceptibility in poultry-derived multidrug-resistant Enterococcus spp. from Hungary
Source: Front Vet Sci. 2026 May 19;13:1781468. doi: 10.3389/fvets.2026.1781468 (PMC13226017; doi:10.3389/fvets.2026.1781468)
Supplement: Supplementary file 9 [file Table_8.xlsx]

## Sheet: Supplementary Table S8
Isolate ID	Species	Animal	Region	Linezolid MIC (µg/mL)	CLSI category (S/I/R)	EUCAST WT/NWT (WT ≤4; NWT >4)	23S rRNA G2576T (yes/no)	optrA	poxtA	cfr	cfr(B)	emeA	efrA	efrB	lsaA	efmA
179	Enterococcus faecalis	turkey	Észak-Alföld	256	R	NWT	yes	no	no	no	no	yes	yes	yes	yes	no
243	Enterococcus faecalis	turkey	Dél-Alföld	512	R	NWT	yes	no	no	no	no	no	yes	no	no	yes
245	Enterococcus faecalis	turkey	Dél-Alföld	512	R	NWT	yes	no	no	no	no	no	no	no	no	no
254	Enterococcus faecalis	turkey	Dél-Alföld	512	R	NWT	yes	no	no	no	no	no	no	no	no	no
301	Enterococcus faecium	chicken	Közép-Dunántúl	256	R	NWT	yes	no	no	no	no	yes	yes	yes	yes	no
323	Enterococcus faecalis	chicken	Közép-Dunántúl	256	R	NWT	yes	no	no	no	no	yes	yes	yes	yes	no
391	Enterococcus faecium	chicken	Észak-Alföld	256	R	NWT	yes	no	no	no	no	no	no	no	no	no

## Sheet: Summary
n (G2576T-positive isolates)	7
Linezolid MIC range (µg/mL)	256–512
Median linezolid MIC (µg/mL)	256
Species breakdown
Enterococcus faecalis	5
Enterococcus faecium	2

## Sheet: Notes
Purpose	Isolate-level details for the G2576T-positive subset (n=7) to support the genotype–phenotype statement in the Results.
Data source	Derived from the isolate-level MIC/genotype table for the WGS subset (to be submitted as Supplementary Table S6).
Interpretation	This table is descriptive and does not imply causality beyond the observed co-occurrence of high MICs and the target-site substitution.
