# Supplementary material for: Phenotypic and genomic characterization of linezolid non-susceptibility in poultry-derived multidrug-resistant Enterococcus spp. from Hungary
Source: Front Vet Sci. 2026 May 19;13:1781468. doi: 10.3389/fvets.2026.1781468 (PMC13226017; doi:10.3389/fvets.2026.1781468)
Supplement: Supplementary file 10 [file Table_9.xlsx]

## Sheet: Supplementary Table S9a
Gene	n_detected	identity_median	identity_min	identity_max	coverage_median	coverage_min	coverage_max	plasmid_flag_n	mge_flag_n	phage_flag_n
efrA	35	99.3	79.69	100	100	100	100.35	1	1	1
efrB	26	96.13	95.54	96.13	162.71	161.88	162.71	0	0	1
lsaA	27	98.59	98.19	99.4	100	32.73	100	1	0	0

## Sheet: Supplementary Table S9b
Sample_code	Isolate_ID	Gene	Identity_pct	Coverage_pct	Plasmid_flag	MGE_flag	Phage_flag
142	142	efrA	79.69	100.35	0	0	0
153	153	efrA	99.65	100	0	0	0
170	170	efrA	99.65	100	0	0	0
179	179	efrA	99.65	100	0	0	0
18	18	efrA	100	100.17	1	0	0
189	189	efrA	99.3	100	0	0	0
189-1	189	efrA	99.3	100.17	0	0	0
22	22	efrA	82.47	100.17	0	1	0
238	238	efrA	99.65	100.17	0	0	0
243	243	efrA	82.81	100.17	0	0	0
253	253	efrA	99.48	100	0	0	0
260	260	efrA	99.3	100	0	0	0
274	274	efrA	82.64	100.17	0	0	0
290	290	efrA	99.83	100	0	0	0
296	296	efrA	99.3	100	0	0	0
301	301	efrA	99.48	100	0	0	0
302	302	efrA	99.3	100	0	0	0
303	303	efrA	99.3	100.17	0	0	0
317	317	efrA	99.48	100	0	0	0
322	322	efrA	79.69	100.35	0	0	1
323	323	efrA	99.3	100	0	0	0
326	326	efrA	82.64	100.17	0	0	0
328	328	efrA	99.3	100	0	0	0
329	329	efrA	99.3	100	0	0	0
399	399	efrA	82.81	100.17	0	0	0
428	428	efrA	99.65	100	0	0	0
432	432	efrA	82.81	100.17	0	0	0
437	437	efrA	99.3	100	0	0	0
444	444	efrA	99.3	100.35	0	0	0
447	447	efrA	99.3	100	0	0	0
479	479	efrA	99.48	100	0	0	0
543	543	efrA	99.3	100	0	0	0
555	555	efrA	99.3	100	0	0	0
627	627	efrA	99.48	100	0	0	0
645	645	efrA	99.3	100	0	0	0
153	153	efrB	96.13	161.88	0	0	0
170	170	efrB	96.13	161.88	0	0	0
179	179	efrB	96.13	162.71	0	0	0
189	189	efrB	95.83	162.71	0	0	0
189-1	189	efrB	96.13	162.71	0	0	0
238	238	efrB	96.13	161.88	0	0	0
253	253	efrB	95.83	162.71	0	0	0
260	260	efrB	96.13	162.71	0	0	0
290	290	efrB	96.13	162.71	0	0	0
296	296	efrB	96.13	162.71	0	0	0
301	301	efrB	95.83	162.71	0	0	0
302	302	efrB	96.13	162.71	0	0	0
303	303	efrB	96.13	162.71	0	0	0
317	317	efrB	96.13	162.71	0	0	0
323	323	efrB	96.13	162.71	0	0	0
328	328	efrB	96.13	162.71	0	0	1
329	329	efrB	95.83	162.71	0	0	0
428	428	efrB	96.13	161.88	0	0	0
437	437	efrB	96.13	162.71	0	0	0
444	444	efrB	96.13	162.71	0	0	0
447	447	efrB	96.13	162.71	0	0	0
479	479	efrB	95.54	162.71	0	0	0
543	543	efrB	96.13	162.71	0	0	0
555	555	efrB	96.13	162.71	0	0	0
627	627	efrB	95.83	162.71	0	0	0
645	645	efrB	96.13	162.71	0	0	0
153	153	lsaA	98.39	100	0	0	0
170	170	lsaA	98.39	100	0	0	0
179	179	lsaA	99.2	100	0	0	0
18	18	lsaA	99.39	32.73	1	0	0
189	189	lsaA	98.8	100	0	0	0
189-1	189	lsaA	99.4	100	0	0	0
238	238	lsaA	98.39	100	0	0	0
253	253	lsaA	98.59	100	0	0	0
260	260	lsaA	98.59	100	0	0	0
290	290	lsaA	98.19	100	0	0	0
296	296	lsaA	98.19	100	0	0	0
301	301	lsaA	98.59	100	0	0	0
302	302	lsaA	98.19	100	0	0	0
303	303	lsaA	98.19	100	0	0	0
317	317	lsaA	98.19	100	0	0	0
323	323	lsaA	99.4	100	0	0	0
328	328	lsaA	99.4	100	0	0	0
329	329	lsaA	98.8	100	0	0	0
428	428	lsaA	98.59	100	0	0	0
437	437	lsaA	99.4	100	0	0	0
444	444	lsaA	99.4	100	0	0	0
447	447	lsaA	99.4	100	0	0	0
479	479	lsaA	98.59	100	0	0	0
543	543	lsaA	98.19	100	0	0	0
555	555	lsaA	98.19	100	0	0	0
627	627	lsaA	98.59	100	0	0	0
645	645	lsaA	98.19	100	0	0	0

## Sheet: Notes
Purpose	Identity/coverage metrics for dominant loci (lsaA, efrA, efrB) to assess sequence similarity vs. database references in the WGS subset.
S9a	Summary statistics (n, median, IQR, min–max) of identity (%) and coverage (%) by gene.
S9b	Per-isolate best-hit identity/coverage values and contig-context flags (plasmid/MGE/phage) where available.
Interpretation	These metrics are descriptive and do not imply functional effects on linezolid MICs; they support the statement that no systematic divergence patterns were observed.
Data source	Derived from the CARD/RGI hit outputs summarized in the revision supplementary tables.
